# Supplementary material for: Comprehensive transcriptome analysis of sika deer antler using PacBio and Illumina sequencing
Source: Sci Rep. 2022 Sep 28;12:16161. doi: 10.1038/s41598-022-20244-1 (PMC9519574; doi:10.1038/s41598-022-20244-1)
Supplement: Supplementary file 1 — Supplementary Information. [file 41598_2022_20244_MOESM1_ESM.xlsx]

## Sheet: Table S1
Table S1 Summary of transcriptome sequencing data obtained using Illumina technology
Sample description		Sample name	Clean reads	Clean bases（G）	Error rate(%)	Q20(%)	Q30(%)	GC content(%)	Total mapped	Mapping Rate
Development stages	Antler segment
15 days	Entirety	D15_1	47585824	7.14	0.02	96.77	92.24	55.04	36492462	0.9067
		D15_2	43911632	6.59	0.02	96.37	91.36	54.38	37908340	0.9082
		D15_3	45452416	6.82	0.02	96.42	91.5	57.08	44650417	0.9148
25 days	Tip section	T25_1	40241856	6.04	0.02	96.54	91.81	55.43	41855567	0.905
		T25_2	45693826	6.85	0.02	96.9	92.57	54.67	39760197	0.903
		T25_3	42451894	6.37	0.02	96.11	90.84	56.57	48167760	0.9107
	Middle section	M25_1	39852056	5.98	0.02	96.71	92.17	55.89	55509225	0.9045
		M25_2	59758444	8.96	0.02	96.87	92.52	54.17	38365552	0.9144
		M25_3	40763486	6.11	0.02	96.31	91.21	55.17	43622026	0.9122
	Base section	B25_1	40251778	6.04	0.02	96.49	91.76	56.63	35950721	0.907
		B25_2	41308654	6.2	0.02	96.28	91.2	55.08	41271168	0.9056
		B25_3	40825010	6.12	0.02	96.04	90.72	55.25	42150272	0.9317
45 days	Tip section	T45_1	44847440	6.73	0.02	96.48	91.66	55.44	44874127	0.9022
		T45_2	39879880	5.98	0.02	96.65	92	55.31	40223439	0.8984
		T45_3	45093912	6.76	0.02	96.81	92.32	54.13	40398627	0.9012
	Middle section	M45_1	44448022	6.67	0.02	96.76	92.2	55.29	43304606	0.909
		M45_2	44560446	6.68	0.02	95.97	90.52	55.55	41635086	0.9035
		M45_3	41833270	6.27	0.02	96.71	92.15	55.59	41840282	0.9059
	Base section	B45_1	43993120	6.6	0.02	96.43	91.63	57.46	42195848	0.9131
		B45_2	45928054	6.89	0.02	96.42	91.6	58.48	49899211	0.9159
		B45_3	45143724	6.77	0.02	96.44	91.57	53.73	40031606	0.9146
65 days	Tip section	T65_1	46209346	6.93	0.02	96.11	90.84	55.35	37315490	0.8992
		T65_2	54482724	8.17	0.02	96	90.61	54.43	35785409	0.8985
		T65_3	43771344	6.57	0.02	96.29	91.22	54.48	42837391	0.9015
	Middle section	M65_1	41496508	6.22	0.02	95.94	90.55	57.2	43535786	0.9046
		M65_2	39826408	5.97	0.02	96.04	90.76	57.79	42465955	0.9059
		M65_3	47519442	7.13	0.02	95.79	90.21	56.48	41272407	0.8986
	Base section	B65_1	48124976	7.22	0.02	96.13	90.82	57.38	41141873	0.9174
		B65_2	46875982	7.03	0.02	96.5	91.71	55.96	36469092	0.9145
		B65_3	45928162	6.89	0.02	96.38	91.51	57.88	41634068	0.9233
100 days	Tip section	T100_1	39637412	5.95	0.02	95.69	89.81	52.9	40920807	0.9206
		T100_2	45575398	6.84	0.02	95.83	90.13	54.16	40292622	0.9042
		T100_3	45240848	6.79	0.02	97.11	92.68	52.49	38223155	0.9137
	Middle section	M100_1	49738240	7.46	0.02	95.69	89.94	55.77	39577798	0.8996
		M100_2	44770144	6.72	0.02	95.66	89.82	57.32	41240876	0.8979
		M100_3	44826570	6.72	0.02	95.58	89.69	56.59	41116784	0.9108
	Base section	B100_1	47638620	7.15	0.02	95.91	90.36	55.44	36958456	0.9184
		B100_2	46082724	6.91	0.02	95.57	89.67	56.36	42256737	0.9248
		B100_3	46187998	6.93	0.02	96.22	91.07	54.89	38445152	0.9056
130 days	Tip section	T130_1	40245672	6.04	0.02	95.72	89.88	54.64	36479336	0.9154
		T130_2	41739600	6.26	0.02	95.67	89.78	54.37	54990091	0.9202
		T130_3	48808756	7.32	0.02	96.26	91.12	53.27	37268541	0.9143
	Middle section	M130_1	46246938	6.94	0.02	95.82	90.18	56.34	36467907	0.906
		M130_2	44032646	6.6	0.02	95.5	89.5	56.18	37604586	0.9103
		M130_3	52891182	7.93	0.02	96.26	91.25	54.98	37011153	0.9066
	Base section	B130_1	61372334	9.21	0.02	95.77	90.24	56.43	43726493	0.9189
		B130_2	41958226	6.29	0.02	96.68	92.14	56.26	40202953	0.9155
		B130_3	47822836	7.17	0.02	96.35	91.32	54.22	41309001	0.9088

## Sheet: Table S2-3
Table S2 The alignment result by GMAP software
Sample name	Total reads	Total mapped	Unmapped	Multiple mapped	Uniquely mapped	Reads map to '+'	Reads map to '-'
ANTLER1	252913	219319(86.72%)	33594(13.28%)	1937(0.77%)	217382(85.95%)	132917(52.55%)	84465(33.4%)
ANTLER2	300178	264947(88.26%)	35231(11.74%)	2440(0.81%)	262507(87.45%)	163036(54.31%)	99471(33.14%)
Table S3 Statistics of classification results of full-length transcripts
Samplename		Known genes		Isoforms of novel genes	Isoform mean length	N50
	Isoforms number	Isoforms of Known genes	Novel isoform of known genes
ANTLER1	50302	2424	38455	9423	2763.68	3006
ANTLER2	51227	2656	41885	6686	2824.73	3156

## Sheet: Table S4
Table S4 The list of top20 genes for antlers
Gene_id	Annotaion in SwissProt			FPKM
	Swissprot ID	Gene	Swissprot Description	T25	T45	T65	T100	T130	M25	M45	M65	M100	M130	B25	B45	B65	B100	B130
evm.TU.ctg84.164	P02453	COL1A1	Collagen alpha-1(I) chain	32047.9	30780.5	22699.1	14003	6157.11	25238	39110	65619.1	54907.2	46106.6	46795.3	58911.1	55428.7	44270.2	38827.9
evm.TU.ctg6.106	P02465	COL1A2	Collagen alpha-2(I) chain	16555.6	16155.4	11677.5	8586.97	3447.77	14289.9	21373.6	38626.8	36228.8	28325.5	27359.5	31064.3	29759.5	31015.2	24029.8
evm.TU.ctg64.30	P13213	SPARC	SPARC	14375.8	14530.9	10628.5	6504.71	4483.71	15396.8	18082.2	25525	22669	18294.2	20590.2	20940.7	24805.5	24310.9	17448.8
evm.TU.ctg143.97	P02820	BGLAP	Osteocalcin	62.6829	58.5299	90.8648	283.542	1261.18	451.9	876.09	17590.2	35401.5	149313	3470.61	14707.7	20638.8	38061.7	74745.3
evm.TU.ctg100.30	P01035	CST3	Cystatin-C	188.287	206.899	288.52	789.608	1643.62	588.929	1668.33	7555.65	6315.19	3160.84	5078.02	5865.29	3573.65	6867.62	2828.3
evm.TU.ctg24.62	P21753	TMSB10	Thymosin beta-10	7228.25	6763.44	7862.66	4707.84	8266.29	7586.66	7807.25	5359.02	5503.61	12689.5	6464.35	5458.56	5280.08	6322.56	8247.83
evm.TU.ctg9.192	P31096	OPN	Osteopontin	31.5699	89.3505	88.2912	143.847	224.255	2696.69	9232.64	3374.46	5107.43	3869.59	9220.01	3854.45	1357.21	4122.62	1739.76
evm.TU.ctg94.68	Q92005	EEF1A	Elongation factor 1-alpha	4961.09	4716.37	5459.27	6831.52	6520.21	5362.45	4304.82	2909.96	3503.53	3335.82	4334.54	3086.76	3404.47	4060.9	4477.36
evm.TU.ctg84.521	Q95121	PEDF	Pigment epithelium-derived factor	687.61	647.284	512.22	405.557	109.557	934.487	1441.88	2225.03	2166.56	3153.53	1968.25	1767.52	1575.02	2043.35	2064.1
evm.TU.ctg25.5	P01859	IGHG2	Immunoglobulin heavy constant gamma 2	15.2053	17.2574	75.5539	75.2959	1091.39	6.06668	92.7101	2169.26	1276.39	1348.54	188.734	1269.98	1705.53	444.753	1058.28
evm.TU.ctg180.62	Q3T0V4	RPS11	40S ribosomal protein S11	2133.81	2194.1	2967.36	5158.69	4456.43	2553.58	2916.54	2067.5	2094.24	5020.29	2313.18	2616.68	2130.54	2570.79	4021.08
evm.TU.ctg64.336	Q56K10	RPS15	40S ribosomal protein S15	2451.03	2136.05	3028.54	4505.43	4023.12	2326.68	2611.68	1803.14	1935.87	5303.08	2054.96	2146.04	2024.04	2336.69	3756.07
evm.TU.ctg46.462	Q56K03	RPL27A	60S ribosomal protein L27a	2173.11	2005.46	2610.87	3688.97	3145.12	2106.44	2228.56	1585.87	1651.73	3812.79	1802.87	1798.26	1624.09	2073.09	2973.34
evm.TU.ctg20.55	P79244	RPL37	60S ribosomal protein L37	2476.91	2640.6	3036.79	4827.46	3787.54	1985.46	2031.98	1512.33	1707.64	3995.91	1817.2	1789.52	1706.65	1968.76	3290.62
evm.TU.ctg69.206	Q95140	RPLP0	60S acidic ribosomal protein P0	1731.07	1587.51	2154.44	3440.67	3213.11	1985.88	1860.94	1506.53	1600.63	3543.89	1637.56	1658	1641.11	1943.43	2911.11
evm.TU.ctg7.103	Q5E984	TPT1	Translationally-controlled tumor protein	1296.14	1409.22	1595.1	2622.33	2348.75	2016.74	2055.06	1478.35	1662.24	2507.91	1745.65	1578.64	1423.67	1816.98	2233.82
evm.TU.ctg164.129	Q3T0X6	RPS16	40S ribosomal protein S16	1707.09	1884.85	2529.84	2987.79	3101.12	1764.19	1956.46	1407.16	1273.4	3547.7	1499.6	1589.73	1532.41	1514.44	2860.97
evm.TU.ctg74.64	P62965	CRABP1	Cellular retinoic acid-binding protein 1	266.724	88.486	211.707	384.967	302.004	421.399	518.367	1373.65	1077.72	822.925	894.912	1104.47	875.833	1190.45	853.562
evm.TU.ctg123.10	P63276	RPS17	40S ribosomal protein S17	2074.13	1981.38	2539.21	3300.06	2691.36	1963.91	1917.89	1369.1	1421.91	4187.27	1549.36	1598.32	1457.38	1810.76	2969.91
evm.TU.ctg54.398	A6NNB3	IFITM5	Interferon-induced transmembrane protein 5	140.589	174.759	115.326	41.0259	81.9446	542.77	1070.1	1361.28	1582.72	4287.21	1042.06	1123.94	1161.56	1484.48	2190.4
evm.TU.ctg60.222	Q6QAT1	RPS28	40S ribosomal protein S28	1972.39	1463.98	1900.21	3455.45	2984.35	1894.68	1779.97	1355.77	1402.68	4374.23	1712.69	1693.39	1469.63	2046.06	3176.7
evm.TU.ctg135.51	O18789	RPS2	40S ribosomal protein S2	2766.01	2282.64	3403.81	4524.96	3999.68	2596.84	2561.41	1329.15	1742.82	2959.63	2238.82	1531.39	1760.21	2024.39	2856.51
evm.TU.ctg54.34	O46414	FTH1	Ferritin heavy chain	1159.92	1306.95	1320.86	1370.32	2867.09	2228.33	1862.36	1295.19	1624.05	3275.88	1574.96	1130.95	1222.81	1876.6	2374.65
evm.TU.ctg152.31	P49632	UBIB	Ubiquitin-60S ribosomal protein L40	1369.51	1444.67	1713.15	2248.88	2148.17	1411.37	1772.81	1294.13	1343.28	3457.93	1285.83	1571.09	1354.96	1551.7	2258.47
evm.TU.ctg134.12	P62242	RPS8	40S ribosomal protein S8	1659.15	1545.76	1978.64	3838.28	3395.61	1743.7	1717.73	1290.45	1446.84	3316.99	1493.77	1500.27	1472.28	1811.55	2901.43
evm.TU.ctg152.6	Q3T003	RPL18A	60S ribosomal protein L18a	1717.81	1597.94	2328.06	3985.76	3279.99	1573.67	1731.54	1253.79	1429.26	4107.98	1417.91	1547.54	1533.54	1730.37	3087.45
evm.TU.ctg9.190	Q28862	IBSP	Bone sialoprotein 2	110.136	345.81	302.025	100.986	204.521	6075.97	6337.73	1252.28	1348.21	1296.67	3885.73	1081.86	649.942	1131.24	1080.61
evm.TU.ctg19.94	Q3T0D5	RPL30	60S ribosomal protein L30	1667.09	1616.26	2071.09	3324.71	2633.85	1482.5	1445.91	1147.18	1234.05	3192.58	1276.81	1263.08	1187.71	1523.28	2538.14
evm.TU.ctg79.189	P80311	PPIB	Peptidyl-prolyl cis-trans isomerase B	1694.46	1811.22	1596.83	893.824	865.231	1375.95	1298.27	1102.63	1063.76	2116.4	1227.17	1029.04	941.009	1237	1349.23
evm.TU.ctg180.64	Q2KJ39	RCN3	Reticulocalbin-3	1797.19	1778.01	1797.49	269.534	292.921	970.727	1057.73	1071.97	893.167	1987.69	958.134	953.545	864.592	949.131	1130.48
evm.TU.ctg25.58	Q5EA61	CKB	Creatine kinase B-type	232.475	348.322	208.533	101.662	119.194	972.056	2388.01	1053.97	1084.09	3262.78	1138.56	995.798	810.584	1323.32	1661.82
evm.TU.ctg136.49	Q5RT64	RPS7	40S ribosomal protein S7	1336.23	1379.78	2034.61	3646.35	2981.89	1402.79	1490.93	1047.23	1152.11	2978.42	1210.34	1360.22	1312.42	1368.01	2475.2
evm.TU.ctg57.167	Q5RAQ8	RPS24	40S ribosomal protein S24	1844.83	1866.14	2188.36	3472.02	2571.68	1507.68	1341.76	984.626	1168.95	3561.65	1210.53	1260.97	1063.18	1458.76	2392.61
evm.TU.ctg8.89	Q2KJH6	SERPINH1	Serpin H1	2054.8	1966.4	1867.14	406.203	410.515	1276.06	1114.77	956.82	878.666	892.008	1078.83	805.571	888.405	887.623	752.304
evm.TU.ctg62.55	P48616	VIM	Vimentin	2355.47	2139.17	2380.04	1083.18	1289.4	2147.32	1243.64	929.116	987.364	1189.46	1189.03	974.817	1171.09	1315.81	1017.84
evm.TU.ctg247.31	A9L913	RPS9	40S ribosomal protein S9	1348.39	1283.47	1794.9	2953.5	2716.4	1254.59	1348.49	907.684	1090.25	3522.65	1123.91	1161.21	1137.89	1305.86	2509.47
evm.TU.ctg60.185	P09889	ACP5	Tartrate-resistant acid phosphatase type 5	19.4933	19.7936	20.2446	58.8238	61.3183	1381.93	4719.7	629.34	508.116	122.674	1639.77	657.465	288.367	747.726	95.6807
evm.TU.ctg147.29	P52176	MMP9	Matrix metalloproteinase-9	5.37266	9.04553	37.39	42.8342	63.7621	1490.1	2727.52	513.705	470.768	56.2955	1257.06	633.983	309.033	549.521	30.3535
evm.TU.ctg52.348	Q05025	GAPDH	Glyceraldehyde-3-phosphate dehydrogenase	1439.36	1906.61	1643.92	659.796	744.344	1174.11	759.834	462.983	423.023	725.977	572.417	464.417	518.089	506.067	591.311
evm.TU.ctg126.10	O77656	MMP13	Collagenase 3	45.8545	80.1593	150.275	22.1867	100.106	1285.35	1992.48	424.753	676.112	17.2866	1659	545.893	256.56	724.757	37.6219
evm.TU.ctg2.38	P02461	COL3A1	Collagen alpha-1(III) chain	5972.47	4763.1	4252.89	1994.11	1766.53	3103.98	958.513	400.438	713.998	309.16	1310.92	477.688	1816.39	2107.17	860.38
evm.TU.ctg52.245	P81184	LGALS1	Galectin-1	3279.16	2953.1	2461.02	702.887	1661.21	1319.66	471.417	303.839	425.739	1056.49	568.092	389.668	533.181	838.676	1356.41
evm.TU.ctg143.5	P80310	S100A12	Protein S100-A12	75.7808	83.744	251.921	8785.8	4605.64	60.8783	19.8097	188.155	590.409	2159.9	41.6968	445.79	1247.62	168.193	1219.48
evm.TU.ctg19.240	P55052	FABP5	Fatty acid-binding protein, epidermal	394.078	573.855	755.822	4009.4	3187.56	307.844	259.778	155.544	190.645	270.104	273.708	795.657	774.607	366.387	716.961
evm.TU.ctg50.54	P07507	MGP	Matrix Gla protein	497.45	1538.73	2051.58	333.137	2130.53	4937	3197.04	142.634	178.6	287.347	816.795	184.66	313.678	488.65	2064.2
evm.TU.ctg143.6	P28782	S100A8	Protein S100-A8	125.418	97.9501	373.044	12206.9	6291.1	67.2658	13.0693	129.413	552.29	1850.8	31.7854	327.905	1626.99	133.054	1414.38
evm.TU.ctg143.13	Q28050	S100A7	Protein S100-A7	97.7531	121.384	332.813	5859.9	3163.97	48.019	0.823111	37.391	17.4547	421.194	53.4839	930.672	631.945	94.3144	1257.6
evm.TU.ctg54.183	Q15828	CST6	Cystatin-M	125.73	173.584	315.757	2299.27	3454.69	48.3075	13.5455	31.1291	37.9986	517.966	73.0196	310.759	500.474	309.175	2042.86
evm.TU.ctg197.18	P02533	KRT14	Keratin, type I cytoskeletal 14	261.663	259.914	456.846	4078.88	3723.29	83.826	3.27493	25.0554	10.0744	245.08	67.9923	830.445	1724.06	142.959	1074.34
evm.TU.ctg84.703	P14730	WFDC18	WAP four-disulfide core domain protein 18	11.7622	28.4625	136.133	9448.96	4669.58	11.326	2.55058	20.2553	55.8355	667.664	14.625	248.633	832.602	214.382	2401.51
evm.TU.ctg30.142	P02459	COL2A1	Collagen alpha-1(II) chain	1727.3	5559.33	5884.14	39.1347	2.36719	9485.42	843.978	4.16347	0.0833892	4.03255	73.8966	6.75795	4.18267	1.49542	5.71092

## Sheet: Table S5
Table S5 The number of DEGs in each group
Groups	Up_regulated	Down_regulated
T25 vs T45	8	0
T25 vs T65	6	1
T45 vs T65	1	0
T25 vs T100	2048	3227
T25 vs T130	2034	2876
T45 vs T100	1566	2743
T45 vs T130	1430	2258
T65 vs T100	1620	2644
T65 vs T130	1682	2432
T100 vs T130	167	188
M25 vs M45	31	43
M25 vs M65	512	920
M45 vs M65	329	482
M25 vs M100	210	584
M25 vs M130	2914	3150
M45 vs M100	236	426
M45 vs M130	2819	2881
M65 vs M100	13	10
M65 vs M130	2721	2779
M100 vs M130	2581	2482
B25 vs B45	6	7
B25 vs B65	102	25
B45 vs B65	0	0
B25 vs B100	83	136
B25 vs B130	293	165
B45 vs B100	6	15
B45 vs B130	36	18
B65 vs B100	2	4
B65 vs B130	6	3
B100 vs B130	42	2

## Sheet: Table S6
Table S6 Functional enrichment results of 1717 differential genes in growth and ossification stages
	Category	Term	Count	%	PValue	Genes	List Total	Pop Hits	Pop Total	Fold Enrichment	Bonferroni	Benjamini	FDR
Up	GOTERM_CC_DIRECT	GO:0005788~endoplasmic reticulum lumen	45	9.14634	5.25812e-29	FKBP10, PRKCSH, FKBP14, COL11A1, COL11A2, COL12A1, HSP90B1, MYDGF, GANAB, KDELC1, SERPINH1, ARSI, UGGT2, COLGALT1, TXNDC5, PDIA3, WNT5B, HSPA5, PLAUR, GPX7, P3H1, PDIA5, PDIA4, RCN3, COL3A1, RCN1, COL2A1, COL5A1, P4HA1, P4HA2, COL6A2, COL5A2, COL6A1, DNAJB11, DNAJC10, CERCAM, COL9A1, COL20A1, FKBP7, COL9A3, HYOU1, COL9A2, P4HB, CALR, PPIB	479	192	18224	8.91701	2.09799e-26	2.09799e-26	1.93499e-26
Up	GOTERM_CC_DIRECT	GO:0005783~endoplasmic reticulum	66	13.4146	1.91873e-15	SRPX, GOLT1B, KDELR1, PRKCSH, ADPGK, LPCAT1, PLOD3, PLOD2, PLOD1, ZDHHC2, SERP2, DSE, TMED3, SEC61B, SLC39A7, TMED7, PDIA3, IKBIP, RRAS2, P3H1, GPX7, ACSL3, P3H3, SLC39A14, CKAP4, SELENOM, RCN1, TMEM214, DNAJB11, KDELR2, FKBP9, CRELD2, PPIB, EMID1, CERKL, LRRC59, SEC23A, TMF1, RPN2, SAR1A, USO1, TMTC2, RRBP1, PTN, HSP90B1, MTDH, STC2, SERPINH1, MLEC, SSR1, UGGT2, MEST, TXNDC5, SEC31A, HSPA5, MANF…	479	828	18224	3.03265	7.53064e-13	3.82787e-13	3.53047e-13
Up	GOTERM_CC_DIRECT	GO:0031012~extracellular matrix	38	7.72358	2.99694e-15	FBN2, ARF4, COL12A1, CLTC, TNC, DPT, ILK, NDNF, HAPLN1, HSP90B1, ACAN, GANAB, ADAMTS3, EMILIN3, EMILIN1, EDIL3, POSTN, TGFB1, HSPA5, LUM, TUBB, CKAP4, COL3A1, COL2A1, PKM, COL5A1, MMP16, COL6A2, COL5A2, COL6A1, COL20A1, TGFBI, VIM, P4HB, CALR, NES, GAPDH, RAN	479	296	18224	4.88427	1.19604e-12	3.98593e-13	3.67625e-13
Up	KEGG_PATHWAY	hsa04141:Protein processing in endoplasmic reticulum	29	5.89431	1.78414e-13	SEC23A, RPN2, SAR1A, PRKCSH, RRBP1, HSP90B1, LMAN1, SEC61A1, GANAB, HSPH1, SEC61G, SSR1, SEC61B, UGGT2, SEC31A, TXNDC5, PDIA3, SEC13, HSPA5, SSR3, CKAP4, PDIA4, DNAJB11, DNAJC10, STT3A, HYOU1, P4HB, CALR, SEC24D	215	169	6879	5.49033	3.69315e-11	3.69316e-11	3.51475e-11
Up	GOTERM_CC_DIRECT	GO:0005789~endoplasmic reticulum membrane	63	12.8049	4.60279e-13	FKBP10, KDELR1, FKBP14, MOGAT1, FAM69A, LPCAT1, PLOD3, PLOD2, PLOD1, SERP2, FADS2, UCHL1, POFUT2, SEC61G, TMED3, SEC61B, SLC39A7, TMED7, FADS1, VKORC1, IKBIP, SCARA3, PCYT1B, SEC13, SSR3, PLAUR, COPZ2, ACSL3, COPZ1, PDIA5, CKAP4, PLPP7, TMEM214, FKBP7, KDELR2, KDELR3, FKBP9, FKBP3, COPB2, LRRC59, COPA, SEC23A, CANT1, RPN2, TMTC2, HSP90B1, MTDH, LMAN1, SCFD1, EXTL1, MLEC, SSR1, MEST, SEC31A, APOL2…	479	862	18224	2.78062	1.83659e-10	4.59128e-11	4.23457e-11
Up	GOTERM_CC_DIRECT	GO:0005578~proteinaceous extracellular matrix	33	6.70732	8.33211e-13	FBN2, OLFML2B, COL11A1, COL11A2, DPT, NDNF, WISP1, HAPLN1, ACAN, ADAMTS3, TNN, GPC1, EMILIN3, CILP2, EMILIN1, GPC6, WNT10B, POSTN, TGFB1, WNT5B, LUM, P3H1, PHOSPHO1, COL5A1, MMP16, COL6A2, COL5A2, COL9A1, COL9A3, TGFBI, COL9A2, CALR, EMID1	479	268	18224	4.68476	3.32456e-10	6.64903e-11	6.13243e-11
Up	GOTERM_BP_DIRECT	GO:0006890~retrograde vesicle-mediated transport, Golgi to ER	19	3.86179	3.77276e-12	ARF3, ARF4, COPB2, COPA, KDELR1, SURF4, COPZ2, KIF11, ARFGAP3, COPZ1, CENPE, SCFD1, RACGAP1, KIF3A, TMED3, KDELR2, COPG1, KDELR3, TMED7	447	82	16792	8.70432	7.47761e-09	7.4776e-09	7.37574e-09
Up	GOTERM_BP_DIRECT	GO:0030199~collagen fibril organization	14	2.84553	1.19244e-11	LUM, COL11A1, COL11A2, COL12A1, DPT, PLOD3, ACAN, COL3A1, COL2A1, ADAMTS3, COL5A1, P4HA1, COL5A2, SERPINH1	447	39	16792	13.4852	2.36341e-08	1.1817e-08	1.16561e-08
Up	GOTERM_CC_DIRECT	GO:0016020~membrane	109	22.1545	4.93122e-11	CMAS, GOLT1B, KDELR1, TNC, ENO1, EPRS, COMT, IPO5, FADS2, CDH2, DPYSL2, SLC39A7, KPNA2, FADS1, KCNH2, CSGALNACT2, P3H1, ACSL3, TIAM2, MAP7D3, DNAJB11, PPIB, PRR11, LRRC59, COPA, RPN2, CBFB, DDX1, GLT8D1, SLC1A5, AAAS, HSP90B1, SNX4, CCNB2, CHST12, HLTF, PGK1, MLEC, PLXNA3, HSPA5, NDC80, CCDC88A, P4HA1, ITGA11, DNAJC10, CALU, STT3A, HYOU1, MAGED2, CALR, SERINC4, AVEN, GPI, ARF4, SRPX, SNAP25, TENM…	479	2200	18224	1.885	1.96756e-08	3.27926e-09	3.02448e-09
Up	GOTERM_CC_DIRECT	GO:0005581~collagen trimer	17	3.45528	1.97378e-09	SCARA3, COL11A1, COL11A2, COL12A1, C1QTNF3, COL3A1, COL2A1, COL5A1, P4HA1, COL6A2, COL5A2, COL6A1, SERPINH1, COL20A1, EMILIN1, COL9A2, EMID1	479	92	18224	7.03023	7.87537e-07	1.12505e-07	1.03764e-07
Up	GOTERM_CC_DIRECT	GO:0005794~Golgi apparatus	55	11.1789	2.84764e-09	ARF3, ARF4, GORAB, LPCAT1, CASC4, INPPL1, ZDHHC2, FGFRL1, IPO5, SGCE, POFUT2, DSE, NCS1, TMED3, GNPNAT1, AP3S1, SLC39A7, TMED7, C11ORF24, CHST6, SLC35C2, ACSL3, ARFGAP3, SLC39A14, DNM1, ADAM19, HCK, SELENOM, TMEM214, PXYLP1, KDELR2, KIF20A, CRELD2, ST6GALNAC4, EMID1, CERKL, TMF1, SAR1A, USO1, ARL1, GLT8D1, SLC1A5, LMAN1, STIP1, GANAB, PRRC1, SEC14L1, STC2, GALNT3, CCDC88A, CALU, CEP83, COPG1, CAL…	479	863	18224	2.42471	1.13621e-06	1.42026e-07	1.30991e-07
Up	GOTERM_CC_DIRECT	GO:0000139~Golgi membrane	43	8.73984	5.12057e-09	ARF3, COPB2, COPA, SEC23A, TMF1, GOLT1B, KDELR1, USO1, LPCAT1, CABP1, LMAN1, ATP7B, CHSY1, CHST12, DSE, CHST15, TMED3, GNPNAT1, NCAM1, CHSY3, TMED7, SEC31A, SEC16B, CHST6, SCARA3, SEC13, GALNT3, C1GALT1, CSGALNACT2, SURF4, COPZ2, ARFGAP3, COPZ1, IFT20, SEC23IP, SLC9A7, PXYLP1, KDELR2, KDELR3, COPG1, SEC24D, ST6GALNAC4, CHST2	479	591	18224	2.76815	2.0431e-06	2.27012e-07	2.09374e-07
Up	GOTERM_CC_DIRECT	GO:0005793~endoplasmic reticulum-Golgi intermediate compartment	14	2.84553	1.99135e-08	HSPA5, KDELR1, SLC35C2, SURF4, MYDGF, LMAN1, SEC23IP, SERPINH1, TMED3, GNPNAT1, P4HB, TMED7, UGGT2, NUCB2	479	68	18224	7.83299	7.94547e-06	7.94551e-07	7.32819e-07
Up	GOTERM_BP_DIRECT	GO:0036498~IRE1-mediated unfolded protein response	13	2.64228	3.84216e-08	HSPA5, FKBP14, GFPT1, PDIA5, MYDGF, SEC61A1, SEC61G, DNAJB11, SSR1, HYOU1, KDELR3, SEC61B, SEC31A	447	59	16792	8.27725	7.61487e-05	2.30971e-05	2.27824e-05
Up	GOTERM_BP_DIRECT	GO:0002062~chondrocyte differentiation	11	2.23577	5.03805e-08	WNT10B, MEF2C, COL2A1, TGFB1, WNT5B, SIX2, COL11A2, PTH1R, TGFBI, RUNX3, RUNX2	447	39	16792	10.5955	9.98492e-05	2.30971e-05	2.27824e-05
Up	GOTERM_BP_DIRECT	GO:0030198~extracellular matrix organization	22	4.47154	6.20882e-08	FBN2, POSTN, OLFML2B, ITGA4, LUM, COL11A1, TNC, NDNF, HAPLN1, ACAN, COL3A1, COL2A1, COL5A1, COL6A2, COL5A2, COL6A1, ITGA11, COL9A1, EMILIN1, COL9A3, TGFBI, COL9A2	447	196	16792	4.21659	0.000123051	2.30971e-05	2.27824e-05
Up	GOTERM_MF_DIRECT	GO:0030020~extracellular matrix structural constituent conferring tensile strength	6	1.21951	6.52416e-08	COL2A1, COL11A2, COL12A1, COL9A1, COL9A3, COL9A2	436	6	16881	38.7179	4.00576e-05	4.00584e-05	3.94712e-05
Up	GOTERM_BP_DIRECT	GO:0006457~protein folding	21	4.26829	6.99206e-08	PDIA3, FKBP10, PPIL1, PRKCSH, FKBP14, P3H1, PDIA5, PDIA4, HSP90B1, LMAN1, GANAB, GNG2, DNAJB11, SACS, GNB4, MLEC, FKBP7, FKBP9, CALR, PFDN4, TXNDC5	447	180	16792	4.3827	0.000138573	2.30971e-05	2.27824e-05
Up	GOTERM_CC_DIRECT	GO:0034663~endoplasmic reticulum chaperone complex	7	1.42276	1.30407e-07	HSPA5, DNAJB11, DNAJC10, HYOU1, P4HB, PPIB, HSP90B1	479	11	18224	24.211	5.20309e-05	4.73021e-06	4.3627e-06
Up	GOTERM_CC_DIRECT	GO:0030133~transport vesicle	15	3.04878	1.769e-07	COPB2, COPA, KDELR1, USO1, SURF4, COPZ2, COPZ1, FGFRL1, HCK, TMED3, KDELR2, COPG1, KDELR3, AP3S1, TMED7	479	95	18224	6.00725	7.05807e-05	5.88194e-06	5.42494e-06
Up	GOTERM_BP_DIRECT	GO:0061077~chaperone-mediated protein folding	10	2.03252	3.89933e-07	FKBP10, FKBP14, CHORDC1, FKBP7, P3H1, FKBP9, CALR, PPIB, FKBP3, PDIA4	447	37	16792	10.153	0.000772549	0.000110407	0.000108903
Up	KEGG_PATHWAY	hsa01130:Biosynthesis of antibiotics	23	4.6748	5.67776e-07	GPI, PRPS1, SHMT2, ADPGK, PGAM1, AK1, GFPT1, ODC1, IDH2, NME2, PYCR1, ENO1, PAPSS2, PAPSS1, PFKL, PKM, PGK1, PGM3, PGP, PGK2, BCAT1, GAPDH, ALDH7A1	215	212	6879	3.47119	0.000117523	5.87648e-05	5.5926e-05
Up	GOTERM_BP_DIRECT	GO:0001649~osteoblast differentiation	15	3.04878	6.37566e-07	MEF2C, CBFB, DLX5, CLTC, TNC, RRAS2, RRBP1, RUNX2, MRC2, COL6A1, ITGA11, SNAI1, SNAI2, SOX8, SP7	447	104	16792	5.41817	0.00126286	0.000157957	0.000155805
Up	GOTERM_BP_DIRECT	GO:0001501~skeletal system development	17	3.45528	7.30689e-07	GDF11, POSTN, DLX5, COL11A2, COL12A1, PTH1R, PAPSS2, FGFRL1, HAPLN1, PAPSS1, ACAN, COL3A1, COL2A1, EXTL1, FRZB, COL5A2, COL9A2	447	137	16792	4.66147	0.00144718	0.000160914	0.000158722
Up	GOTERM_CC_DIRECT	GO:0030126~COPI vesicle coat	7	1.42276	7.92556e-07	COPB2, COPA, TMED3, COPZ2, COPG1, TMED7, COPZ1	479	14	18224	19.023	0.00031618	2.43254e-05	2.24354e-05
Up	GOTERM_BP_DIRECT	GO:0030574~collagen catabolic process	12	2.43902	8.58261e-07	MRC2, COL3A1, COL2A1, ADAMTS3, MMP16, COL5A1, COL11A1, COL6A2, COL11A2, COL12A1, COL5A2, COL6A1	447	64	16792	7.04362	0.00169963	0.000170107	0.00016779
Up	GOTERM_BP_DIRECT	GO:0006888~ER to Golgi vesicle-mediated transport	18	3.65854	1.26692e-06	ARF4, COPB2, COPA, SEC23A, KDELR1, USO1, COPZ2, ARFGAP3, COPZ1, LMAN1, SEC23IP, TMED3, HYOU1, COPG1, TMED7, SEC24D, DYNC1I1, SEC31A	447	160	16792	4.22617	0.00250788	0.000228276	0.000225166
Up	KEGG_PATHWAY	hsa01230:Biosynthesis of amino acids	13	2.64228	1.78869e-06	PRPS1, SHMT2, PGAM1, IDH2, PYCR1, ENO1, PFKL, PKM, PGK1, ALDH18A1, PGK2, BCAT1, GAPDH	215	72	6879	5.77694	0.000370191	0.00012342	0.000117457
Up	KEGG_PATHWAY	hsa04974:Protein digestion and absorption	14	2.84553	2.71314e-06	COL11A1, COL11A2, COL12A1, SLC1A5, SLC8A3, COL3A1, COL2A1, COL5A1, COL6A2, COL5A2, COL6A1, COL9A1, COL9A3, COL9A2	215	88	6879	5.09017	0.000561463	0.000140405	0.000133622
Up	GOTERM_CC_DIRECT	GO:0070062~extracellular exosome	112	22.7642	3.78033e-06	UXS1, COL12A1, MPI, PLOD3, PLOD2, PLOD1, ENO1, COMT, SMC2, EFEMP2, CDH2, DPYSL2, PPFIA2, PDIA3, WNT5B, ARMC9, P3H1, DCTD, TIAM2, PPA2, PPA1, MYADM, FSCN1, KDELR2, MASP2, PPIB, MXRA5, ALDH7A1, COPA, SAR1A, SHMT2, AK1, ARL1, DPT, SLC1A5, HSP90B1, PRDX2, HSPH1, RACGAP1, KIF3A, EPB41L2, SERPINH1, PGK1, PGK2, S100A10, TXNDC5, HSPA5, RDX, IDH2, GFPT1, PMM2, IFT20, COL5A1, GNB4, HYOU1, CALR, ANP32B, TGF…	479	2811	18224	1.51588	0.00150722	0.00010774	9.93688e-05
Up	GOTERM_BP_DIRECT	GO:0006886~intracellular protein transport	21	4.26829	5.25368e-06	TBC1D8B, COPB2, COPA, SEC23A, SEC13, SAR1A, KDELR1, USO1, CLTC, COPZ2, ARFGAP3, COPZ1, IPO5, SEC23IP, KDELR2, COPG1, SEC61B, AP3S1, STX2, SEC24D, RAN	447	236	16792	3.34274	0.0103588	0.000867733	0.000855912
Up	GOTERM_MF_DIRECT	GO:0005201~extracellular matrix structural constituent	11	2.23577	7.7671e-06	FBN2, ACAN, COL3A1, EFEMP2, COL2A1, COL5A1, LUM, COL11A1, COL11A2, COL5A2, HAPLN1	436	67	16881	6.35667	0.00475766	0.0022613	0.00222816
Up	GOTERM_CC_DIRECT	GO:0048471~perinuclear region of cytoplasm	37	7.52033	8.05117e-06	ARF3, SNAP25, SEC23A, ODC1, USO1, BUB1B, PTN, CABP1, HSP90B1, THBS3, MTDH, ATP7B, CAPN6, STC2, NCS1, ANXA6, DYNC1I1, SEC31A, KCNH2, GALNT3, SLC2A10, NME2, ACSL3, S100B, CKAP4, MANF, APLN, SLC8A3, MYO1B, CENPF, SELENOM, PRKRA, CDK2AP1, CALR, SEC24D, PPIB, GAPDH	479	621	18224	2.26683	0.00320727	0.000214161	0.000197522
Up	GOTERM_MF_DIRECT	GO:0031418~L-ascorbic acid binding	7	1.42276	1.10487e-05	P4HA1, P4HA2, PLOD3, P3H1, PLOD2, PLOD1, P3H3	436	21	16881	12.906	0.00676098	0.0022613	0.00222816
Up	KEGG_PATHWAY	hsa00520:Amino sugar and nucleotide sugar metabolism	10	2.03252	1.34632e-05	GMPPB, GPI, CMAS, UXS1, GFPT1, PMM2, MPI, PGM3, GNPNAT1, NANS	215	48	6879	6.6657	0.00278302	0.000472157	0.000449347
Up	KEGG_PATHWAY	hsa04512:ECM-receptor interaction	13	2.64228	1.36857e-05	ITGA4, COL11A1, COL11A2, TNC, THBS3, COL3A1, COL2A1, COL5A1, TNN, COL6A2, COL5A2, COL6A1, ITGA11	215	87	6879	4.78091	0.00282895	0.000472157	0.000449347
Up	GOTERM_CC_DIRECT	GO:0000775~chromosome, centromeric region	10	2.03252	1.60214e-05	CENPE, SUV39H2, CENPF, MIS18A, CBX3, NUF2, CBX1, HJURP, SMC1A, NDC80	479	57	18224	6.67472	0.00637221	0.000399534	0.000368493
Up	GOTERM_BP_DIRECT	GO:0006096~glycolytic process	8	1.62602	2.57095e-05	GPI, PFKL, ADPGK, PGAM1, PGK1, PGK2, ENO1, GAPDH	447	34	16792	8.83906	0.0496803	0.0039197	0.00386631
Up	GOTERM_CC_DIRECT	GO:0030496~midbody	14	2.84553	3.49836e-05	CEP126, TXNDC9, HSPA5, RDX, KLHL13, SHCBP1, HSP90B1, CENPE, CENPF, RACGAP1, KIF20A, ECT2, RAN, CEP55	479	129	18224	4.12902	0.0138617	0.000821086	0.000757292
Up	GOTERM_CC_DIRECT	GO:0005925~focal adhesion	26	5.28455	4.15106e-05	CLTC, TNC, ILK, HSP90B1, MRC2, CCND3, YWHAQ, CDH2, EPB41L2, ANXA6, PDIA3, ITGA4, HSPA5, RDX, PLAUR, NME2, RRAS2, LMO7, HCK, ITGA11, HYOU1, VIM, P4HB, CALR, PPIB, FERMT2	479	391	18224	2.52991	0.0164266	0.000920151	0.00084866
Up	GOTERM_CC_DIRECT	GO:0043209~myelin sheath	15	3.04878	4.82896e-05	PDIA3, GPI, SNAP25, HSPA5, PGAM1, RDX, CLTC, NME2, DNM1, STIP1, UCHL1, PKM, DPYSL2, FSCN1, GNB4	479	152	18224	3.75453	0.0190836	0.00101408	0.000935294
Up	GOTERM_BP_DIRECT	GO:0061621~canonical glycolysis	7	1.42276	4.97433e-05	GPI, PFKL, PKM, PGAM1, PGK1, ENO1, GAPDH	447	26	16792	10.1139	0.0938892	0.00657275	0.00648321
Up	GOTERM_BP_DIRECT	GO:0001958~endochondral ossification	7	1.42276	4.97433e-05	MEF2C, PHOSPHO1, COL2A1, MMP16, DLX5, INPPL1, RUNX2	447	26	16792	10.1139	0.0938892	0.00657275	0.00648321
Up	GOTERM_CC_DIRECT	GO:0042470~melanosome	12	2.43902	6.83681e-05	PDIA3, GANAB, HSPA5, CLTC, ANXA6, CALU, P4HB, SLC1A5, PPIB, RAN, HSP90B1, PDIA4	479	101	18224	4.52031	0.0269111	0.00133639	0.00123256
Up	GOTERM_CC_DIRECT	GO:0031262~Ndc80 complex	4	0.813008	7.03361e-05	NUF2, NDC80, SPC24, SPC25	479	4	18224	38.0459	0.0276749	0.00133639	0.00123256
Up	GOTERM_BP_DIRECT	GO:0007059~chromosome segregation	10	2.03252	7.45572e-05	CENPE, CENPF, CDCA2, MIS18A, NUF2, HJURP, KIF11, KNSTRN, NDC80, SPC25	447	68	16792	5.52441	0.137377	0.00923578	0.00910996
Up	GOTERM_CC_DIRECT	GO:0000777~condensed chromosome kinetochore	11	2.23577	9.21753e-05	CENPE, CFDP1, NUF2, HJURP, BUB1B, SMC1A, KNSTRN, NDC80, SPC24, DYNC1I1, SPC25	479	87	18224	4.8104	0.0361115	0.00167172	0.00154184
Up	GOTERM_BP_DIRECT	GO:0007067~mitotic nuclear division	19	3.86179	0.00011851	CDCA2, CLTC, BUB1B, VRK1, KLHL13, KIF11, NDC80, CIT, ANLN, CCNB2, TPX2, CENPF, MIS18A, NUF2, FBXO5, SPC24, RAN, CEP55, SPC25	447	248	16792	2.87804	0.209351	0.0138169	0.0136287
Up	GOTERM_CC_DIRECT	GO:0005829~cytosol	120	24.3902	0.000129387	CMAS, MPI, INPPL1, BUB1B, ENO1, EPRS, COMT, SMC2, AMOT, DPYSL2, DPYSL3, ARFIP2, DENND5A, FBXO5, EPHB2, KPNA2, PPFIA2, MEF2C, VRK1, DCTD, TIAM2, PHOSPHO1, MTHFD2, PPA1, DDIT4, PGP, FSCN1, ALDH7A1, COPB2, MAGEL2, COPA, AK1, ARL1, HSP90B1, PRDX2, CCNB2, SCFD1, HSPH1, RACGAP1, KIF3A, PGK1, ECT2, SEC31A, SEC16B, IDH2, GFPT1, PMM2, NDC80, CCDC88A, TPX2, UCK2, LSM7, GNB4, CEP83, CALR, SAE1, CDK14, FERMT…	479	3315	18224	1.37723	0.0503188	0.00224459	0.0020702
Up	GOTERM_BP_DIRECT	GO:0051301~cell division	23	4.6748	0.000179442	CDCA2, TUBB, CLTC, BUB1B, VRK1, KIF11, SMC1A, KNSTRN, NDC80, SMC2, CENPE, CCNB2, TPX2, CCND3, CENPF, MIS18A, UBE2S, NUF2, FBXO5, CDK14, SPC24, RAN, SPC25	447	350	16792	2.46862	0.299307	0.0197585	0.0194893
Up	KEGG_PATHWAY	hsa01200:Carbon metabolism	13	2.64228	0.000187156	GPI, PRPS1, SHMT2, ADPGK, PGAM1, IDH2, ENO1, PFKL, PKM, PGK1, PGP, PGK2, GAPDH	215	113	6879	3.68088	0.0380039	0.00531892	0.00506197
Up	GOTERM_BP_DIRECT	GO:0048208~COPII vesicle coating	9	1.82927	0.000199419	SEC16B, LMAN1, SEC23A, SCFD1, SEC13, SEC23IP, USO1, SEC24D, SEC31A	447	61	16792	5.54252	0.326514	0.0208026	0.0205192
Up	KEGG_PATHWAY	hsa00010:Glycolysis / Gluconeogenesis	10	2.03252	0.000205562	GPI, PFKL, PKM, ADPGK, PGAM1, PGK1, PGK2, ENO1, ALDH7A1, GAPDH	215	67	6879	4.77543	0.0416629	0.00531892	0.00506197
Up	GOTERM_BP_DIRECT	GO:0034975~protein folding in endoplasmic reticulum	5	1.01626	0.000290145	PDIA3, HSPA5, DNAJC10, CALR, HSP90B1	447	13	16792	14.4485	0.43738	0.0287534	0.0283617
Up	KEGG_PATHWAY	hsa00532:Glycosaminoglycan biosynthesis - chondroitin sulfate / dermatan sulfate	6	1.21951	0.000294207	CHSY1, CHST12, DSE, CSGALNACT2, CHST15, CHSY3	215	20	6879	9.5986	0.0590918	0.00676675	0.00643986
Up	GOTERM_BP_DIRECT	GO:0030206~chondroitin sulfate biosynthetic process	6	1.21951	0.000442433	CHSY1, CHST12, DSE, CSGALNACT2, CHST15, CHSY3	447	25	16792	9.01584	0.584011	0.0417573	0.0411884
Up	GOTERM_BP_DIRECT	GO:0007155~cell adhesion	26	5.28455	0.000583592	SRPX, COL12A1, TNC, INPPL1, DPT, WISP1, HAPLN1, THBS3, ACAN, CDH2, NCAM1, EMILIN1, EDIL3, POSTN, ITGA4, NME2, HCK, CFDP1, COL5A1, COL6A2, COL6A1, ITGA11, CERCAM, TGFBI, NECTIN3, EPHA3	447	459	16792	2.12792	0.685578	0.0525764	0.0518601
Up	GOTERM_BP_DIRECT	GO:0019886~antigen processing and presentation of exogenous peptide antigen via MHC class II	10	2.03252	0.000750768	CENPE, SEC23A, SEC13, RACGAP1, KIF3A, CLTC, KIF11, SEC24D, DYNC1I1, SEC31A	447	92	16792	4.08326	0.774307	0.0646966	0.0638153
Up	GOTERM_BP_DIRECT	GO:0034976~response to endoplasmic reticulum stress	9	1.82927	0.000827121	PDIA3, SRPX, DNAJC10, HYOU1, P4HB, PDIA5, HSP90B1, PDIA4, TXNDC5	447	75	16792	4.50792	0.806026	0.0683064	0.0673759
Up	GOTERM_BP_DIRECT	GO:0000413~protein peptidyl-prolyl isomerization	7	1.42276	0.000899613	FKBP10, PPIL1, FKBP14, FKBP7, FKBP9, PPIB, FKBP3	447	43	16792	6.11539	0.832007	0.0688668	0.0679286
Up	GOTERM_BP_DIRECT	GO:0060021~palate development	9	1.82927	0.000903398	GDF11, MEF2C, COL2A1, DLX5, COL11A2, SNAI1, SNAI2, ANP32B, EPHB2	447	76	16792	4.4486	0.833264	0.0688668	0.0679286
Up	GOTERM_BP_DIRECT	GO:0045454~cell redox homeostasis	9	1.82927	0.000985212	PDIA3, PRDX2, TXNDC9, NNT, DNAJC10, P4HB, PDIA5, PDIA4, TXNDC5	447	77	16792	4.39083	0.858245	0.0723219	0.0713367
Up	GOTERM_BP_DIRECT	GO:0002474~antigen processing and presentation of peptide antigen via MHC class I	6	1.21951	0.001064	PDIA3, SEC23A, SEC13, CALR, SEC24D, SEC31A	447	30	16792	7.5132	0.878757	0.0727186	0.0717279
Up	GOTERM_BP_DIRECT	GO:0007052~mitotic spindle organization	6	1.21951	0.001064	CEP126, KIF11, SMC1A, NDC80, RAN, SPC25	447	30	16792	7.5132	0.878757	0.0727186	0.0717279
Up	GOTERM_CC_DIRECT	GO:0030027~lamellipodium	13	2.64228	0.00106977	RDX, INPPL1, NME2, ILK, SLC39A14, AMOT, TIAM2, CCDC88A, CDH2, DPYSL3, FSCN1, STX2, ARHGEF6	479	160	18224	3.09123	0.347581	0.017785	0.0164032
Up	GOTERM_MF_DIRECT	GO:0003755~peptidyl-prolyl cis-trans isomerase activity	7	1.42276	0.00110681	FKBP10, PPIL1, FKBP14, FKBP7, FKBP9, PPIB, FKBP3	436	46	16881	5.89185	0.493362	0.147557	0.145394
Up	GOTERM_CC_DIRECT	GO:0000776~kinetochore	9	1.82927	0.00127205	CENPE, CENPF, SEC13, CENPI, BUB1B, SMC1A, KNSTRN, NDC80, DYNC1I1	479	81	18224	4.22733	0.398223	0.0203018	0.0187245
Up	GOTERM_CC_DIRECT	GO:0005819~spindle	11	2.23577	0.00132378	TPX2, CENPF, MAP7D3, CBX3, CBX1, CLTC, VRK1, KIF20A, KIF11, FBXO5, SHCBP1	479	121	18224	3.45872	0.410534	0.020315	0.0187366
Up	GOTERM_BP_DIRECT	GO:0010975~regulation of neuron projection development	5	1.01626	0.00138607	CCDC88A, SNAP25, FRMD7, DPYSL3, NCS1	447	19	16792	9.88579	0.936014	0.0887068	0.0874983
Up	GOTERM_BP_DIRECT	GO:0006621~protein retention in ER lumen	4	0.813008	0.00138744	PDIA3, KDELR1, KDELR2, KDELR3	447	9	16792	16.696	0.936188	0.0887068	0.0874983
Up	GOTERM_MF_DIRECT	GO:0005528~FK506 binding	5	1.01626	0.00151804	FKBP10, FKBP14, FKBP7, FKBP9, FKBP3	436	20	16881	9.67947	0.606545	0.147557	0.145394
Up	GOTERM_MF_DIRECT	GO:0005178~integrin binding	10	2.03252	0.00156243	COL3A1, COL5A1, TNN, ILK, S1PR3, TGFBI, P4HB, CALR, EDIL3, WISP1	436	105	16881	3.68742	0.617139	0.147557	0.145394
Up	GOTERM_BP_DIRECT	GO:0007062~sister chromatid cohesion	10	2.03252	0.00168	CENPE, CENPF, SEC13, CENPI, NUF2, BUB1B, SMC1A, NDC80, SPC24, SPC25	447	103	16792	3.64718	0.964299	0.104055	0.102638
Up	GOTERM_CC_DIRECT	GO:0030127~COPII vesicle coat	4	0.813008	0.00187536	SEC23A, TMED7, SEC24D, SEC31A	479	10	18224	15.2184	0.527146	0.0268815	0.024793
Up	GOTERM_CC_DIRECT	GO:1903561~extracellular vesicle	7	1.42276	0.00188642	EFEMP2, PKM, OLFML3, COL6A2, COL12A1, CLTC, EDIL3	479	50	18224	5.32643	0.529233	0.0268815	0.024793
Up	GOTERM_MF_DIRECT	GO:0008475~procollagen-lysine 5-dioxygenase activity	3	0.609756	0.00195361	PLOD3, PLOD2, PLOD1	436	3	16881	38.7179	0.699014	0.147557	0.145394
Up	GOTERM_CC_DIRECT	GO:0005594~collagen type IX trimer	3	0.609756	0.00202383	COL9A1, COL9A3, COL9A2	479	3	18224	38.0459	0.554397	0.0278451	0.0256817
Up	GOTERM_BP_DIRECT	GO:0015031~protein transport	22	4.47154	0.00211783	ARF3, SEC16B, ARF4, GOLT1B, COPZ2, RRBP1, AAAS, COPZ1, HSP90B1, SERP2, SEC61A1, SNX4, LMAN1, CENPF, SCFD1, TMED3, KDELR2, KIF20A, KDELR3, TMED7, ECT2, SEC31A	447	395	16792	2.09228	0.985034	0.127198	0.125465
Up	GOTERM_MF_DIRECT	GO:0051082~unfolded protein binding	10	2.03252	0.00215775	LMAN1, HSPA5, DNAJB11, SERPINH1, CALR, PFDN4, PPIB, UGGT2, SRSF10, HSP90B1	436	110	16881	3.51981	0.73454	0.147557	0.145394
Up	GOTERM_MF_DIRECT	GO:0003756~protein disulfide isomerase activity	5	1.01626	0.00220055	PDIA3, P4HB, PDIA5, PDIA4, TXNDC5	436	22	16881	8.79952	0.741439	0.147557	0.145394
Up	GOTERM_CC_DIRECT	GO:0012507~ER to Golgi transport vesicle membrane	7	1.42276	0.00231287	LMAN1, SEC23A, SEC13, SEC23IP, USO1, SEC24D, SEC31A	479	52	18224	5.12157	0.603034	0.0307612	0.0283712
Up	GOTERM_MF_DIRECT	GO:0048407~platelet-derived growth factor binding	4	0.813008	0.00240321	COL3A1, COL2A1, COL5A1, COL6A1	436	11	16881	14.0792	0.771757	0.147557	0.145394
Up	GOTERM_BP_DIRECT	GO:0007160~cell-matrix adhesion	9	1.82927	0.0026932	SGCE, COL3A1, ITGA4, TNN, ITGA11, ILK, FERMT2, PPFIA2, THBS3	447	90	16792	3.7566	0.995229	0.156998	0.154859
Up	KEGG_PATHWAY	hsa01100:Metabolic pathways	55	11.1789	0.00320832	GPI, CMAS, ADPGK, UXS1, MPI, ADK, LPCAT1, ENO1, EPRS, COMT, GMPPB, NNT, DSE, NANS, PCYT1B, PGAM1, CSGALNACT2, NME2, ACSL3, DCTD, PHOSPHO1, PKM, MTHFD2, PGP, BCAT1, GAPDH, ST6GALNAC4, ALDH7A1, PRPS1, RPN2, SHMT2, AK1, ODC1, PAPSS2, PAPSS1, GANAB, EXTL1, CHSY1, PGK1, CHSY3, PGK2, GALNT3, C1GALT1, IDH2, GFPT1, PMM2, PYCR1, UCK2, PFKL, P4HA1, P4HA2, IMPDH1, STT3A, ALDH18A1, CDO1	215	1219	6879	1.4436	0.485824	0.0664121	0.0632038
Up	GOTERM_BP_DIRECT	GO:0043206~extracellular fibril organization	4	0.813008	0.0034242	COL3A1, ADAMTS3, COL5A1, ILK	447	12	16792	12.522	0.998884	0.193907	0.191266
Up	GOTERM_MF_DIRECT	GO:0048306~calcium-dependent protein binding	7	1.42276	0.00369223	SNAP25, ANXA6, MASP2, CABP1, STX2, S100B, SEC31A	436	58	16881	4.67285	0.896814	0.196508	0.193627
Up	GOTERM_CC_DIRECT	GO:0032580~Golgi cisterna membrane	8	1.62602	0.00375997	SCFD1, CANT1, CHSY1, GALNT3, UXS1, CSGALNACT2, TMED3, CHSY3	479	76	18224	4.00483	0.77755	0.0483944	0.0446345
Up	GOTERM_MF_DIRECT	GO:0004656~procollagen-proline 4-dioxygenase activity	3	0.609756	0.00384054	P4HA1, P4HA2, P4HB	436	4	16881	29.0384	0.905828	0.196508	0.193627
Up	GOTERM_BP_DIRECT	GO:0018279~protein N-linked glycosylation via asparagine	6	1.21951	0.00395387	LMAN1, RPN2, OSTC, STT3A, UGGT2, ST6GALNAC4	447	40	16792	5.6349	0.999611	0.207145	0.204323
Up	GOTERM_BP_DIRECT	GO:0071456~cellular response to hypoxia	9	1.82927	0.0040164	SLC8A3, OPRD1, SUV39H2, STC2, NDNF, HYOU1, PTN, P4HB, S100B	447	96	16792	3.52181	0.999657	0.207145	0.204323
Up	GOTERM_BP_DIRECT	GO:0051208~sequestering of calcium ion	3	0.609756	0.00407601	ATP7B, CALR, HSP90B1	447	4	16792	28.1745	0.999695	0.207145	0.204323
Up	GOTERM_BP_DIRECT	GO:0009298~GDP-mannose biosynthetic process	3	0.609756	0.00407601	GMPPB, PMM2, MPI	447	4	16792	28.1745	0.999695	0.207145	0.204323
Up	KEGG_PATHWAY	hsa00330:Arginine and proline metabolism	7	1.42276	0.00428218	P4HA1, P4HA2, ODC1, PYCR1, ALDH18A1, L3HYPDH, ALDH7A1	215	50	6879	4.47935	0.588652	0.0805829	0.07669
Up	GOTERM_MF_DIRECT	GO:0005518~collagen binding	7	1.42276	0.00437483	MRC2, LUM, ITGA11, SERPINH1, P3H1, TGFBI, PPIB	436	60	16881	4.51709	0.932257	0.206627	0.203598
Up	GOTERM_CC_DIRECT	GO:0005801~cis-Golgi network	6	1.21951	0.00464843	IFT20, SCFD1, KDELR1, SLC35C2, COPZ2, KDELR2	479	42	18224	5.43513	0.844179	0.0578868	0.0533894
Up	GOTERM_CC_DIRECT	GO:0005623~cell	9	1.82927	0.00478763	PDIA3, C1QTNF3, CENPE, PRDX2, DNAJC10, P4HB, PDIA5, PDIA4, TXNDC5	479	100	18224	3.42413	0.852636	0.0578868	0.0533894
Up	KEGG_PATHWAY	hsa04510:Focal adhesion	15	3.04878	0.00480627	ITGA4, COL11A1, COL11A2, TNC, ILK, THBS3, CCND3, COL3A1, COL2A1, COL5A1, TNN, COL6A2, COL5A2, COL6A1, ITGA11	215	206	6879	2.32976	0.631125	0.0829082	0.078903
Up	GOTERM_BP_DIRECT	GO:0090002~establishment of protein localization to plasma membrane	6	1.21951	0.00489518	IFT20, CDH2, TSPAN17, RDX, TSPAN5, S100A10	447	42	16792	5.36657	0.99994	0.242556	0.239252
Up	GOTERM_BP_DIRECT	GO:0016310~phosphorylation	9	1.82927	0.00514468	CERKL, PRPS1, UCK2, PGK1, PGK2, ALDH18A1, EPHB2, PAPSS2, PAPSS1	447	100	16792	3.38094	0.999964	0.248702	0.245314
Up	KEGG_PATHWAY	hsa05110:Vibrio cholerae infection	7	1.42276	0.0052114	SEC61A1, KDELR1, SEC61G, KDELR2, KDELR3, SEC61B, PDIA4	215	52	6879	4.30707	0.660941	0.0829815	0.0789728
Up	GOTERM_CC_DIRECT	GO:0005913~cell-cell adherens junction	18	3.65854	0.00531142	LRRC59, TXNDC9, HSPA5, USO1, RDX, HDLBP, LMO7, UBFD1, ENO1, ANLN, CCNB2, MYO1B, PKM, CDH2, FSCN1, ARFIP2, NECTIN3, RAN	479	323	18224	2.12021	0.880556	0.0623311	0.0574884
Up	GOTERM_BP_DIRECT	GO:0000060~protein import into nucleus, translocation	5	1.01626	0.00606507	OPRD1, TGFB1, SEC61B, RAN, IPO5	447	28	16792	6.70821	0.999994	0.286214	0.282315
Up	GOTERM_MF_DIRECT	GO:0047238~glucuronosyl-N-acetylgalactosaminyl-proteoglycan 4-beta-N-acetylgalactosaminyltransferase activity	3	0.609756	0.0062919	CHSY1, CSGALNACT2, CHSY3	436	5	16881	23.2307	0.979255	0.230703	0.227321
Up	GOTERM_MF_DIRECT	GO:0046923~ER retention sequence binding	3	0.609756	0.0062919	KDELR1, KDELR2, KDELR3	436	5	16881	23.2307	0.979255	0.230703	0.227321
Up	GOTERM_MF_DIRECT	GO:0005509~calcium ion binding	31	6.30081	0.00641752	FBN2, FKBP10, CANT1, PRKCSH, FKBP14, LPCAT1, CABP1, HSP90B1, THBS3, ACAN, EFEMP2, CDH2, NCS1, ANXA6, EDIL3, S100A10, TBC1D8B, GALNT3, HSPA5, S100B, RCN3, RCN1, MMP16, CALU, FKBP7, FAT3, MASP2, FKBP9, CALR, CRELD2, NUCB2	436	717	16881	1.674	0.980804	0.230703	0.227321
Up	GOTERM_CC_DIRECT	GO:0033116~endoplasmic reticulum-Golgi intermediate compartment membrane	7	1.42276	0.00654967	LMAN1, KDELR1, SLC35C2, SURF4, TMED3, COPZ2, TMED7	479	64	18224	4.16127	0.927336	0.0746662	0.0688651
Up	GOTERM_MF_DIRECT	GO:0044822~poly(A) RNA binding	44	8.94309	0.00659455	LRRC59, HDAC2, DDX1, USO1, CLTC, ADK, HDLBP, RRBP1, UBFD1, ENO1, ZCCHC17, IPO5, MTDH, STIP1, GANAB, HLTF, SERPINH1, SEC61B, CFAP65, KPNA2, SRSF10, PDIA3, SSB, PARP1, PABPC4, RDX, SMC1A, NPM3, CKAP4, DNM1, PDIA4, MANF, SEC23IP, PKM, PRKRA, FSCN1, NHP2, ALDH18A1, FAM98A, P4HB, CALR, PPIB, FKBP3, RAN	436	1129	16881	1.50893	0.982793	0.230703	0.227321
Up	GOTERM_BP_DIRECT	GO:0002063~chondrocyte development	4	0.813008	0.00667504	ACAN, CHSY1, COL11A1, RUNX2	447	15	16792	10.0176	0.999998	0.307673	0.303482
Up	GOTERM_MF_DIRECT	GO:0000287~magnesium ion binding	13	2.64228	0.00676328	PRPS1, EYA2, IDH2, ADCY2, ENO1, COMT, PKM, PPA2, MTHFD2, PPA1, NCS1, PGM3, PGP	436	204	16881	2.46732	0.984498	0.230703	0.227321
Up	GOTERM_BP_DIRECT	GO:0000281~mitotic cytokinesis	5	1.01626	0.00689049	ANLN, RACGAP1, CKAP2, KIF20A, CEP55	447	29	16792	6.4769	0.999999	0.310385	0.306157
Up	GOTERM_BP_DIRECT	GO:0016192~vesicle-mediated transport	11	2.23577	0.00745253	COPB2, SEC23A, GOLT1B, SAR1A, CLTC, KIF20A, COPG1, AP3S1, STX2, ARFGAP3, COPZ1	447	152	16792	2.71859	1	0.328243	0.323771
Up	GOTERM_CC_DIRECT	GO:0071682~endocytic vesicle lumen	4	0.813008	0.00778551	HSPH1, HYOU1, CALR, HSP90B1	479	16	18224	9.51148	0.95578	0.0862894	0.0795852
Up	GOTERM_MF_DIRECT	GO:0008017~microtubule binding	13	2.64228	0.00785179	KIF11, DNM1, CENPE, CCDC88A, MAP7D3, RACGAP1, CAPN6, KIF3A, DPYSL2, KIF20A, KIF21B, GAPDH, DYNC1I1	436	208	16881	2.41987	0.992093	0.253737	0.250018
Up	GOTERM_MF_DIRECT	GO:0022857~transmembrane transporter activity	6	1.21951	0.00834339	SEC61A1, SVOP, SLC22A16, SLC17A9, SLC2A10, SLC2A6	436	49	16881	4.74097	0.994168	0.256142	0.252388
Up	GOTERM_CC_DIRECT	GO:0000785~chromatin	8	1.62602	0.00887743	SUV39H2, CENPF, MIS18A, CBX3, MAGED1, CBX1, RAN, ASF1B	479	89	18224	3.41986	0.971502	0.0957323	0.0882944
Up	GOTERM_BP_DIRECT	GO:0032964~collagen biosynthetic process	3	0.609756	0.00983584	ADAMTS3, COL5A1, SERPINH1	447	6	16792	18.783	1	0.414779	0.409129
Up	GOTERM_BP_DIRECT	GO:0060536~cartilage morphogenesis	3	0.609756	0.00983584	MEF2C, SNAI1, SNAI2	447	6	16792	18.783	1	0.414779	0.409129
Up	GOTERM_CC_DIRECT	GO:0015630~microtubule cytoskeleton	10	2.03252	0.0101707	CENPE, CCNB2, TPX2, MAP7D3, KIF3A, SHMT2, CKAP2, SRA1, KNSTRN, GAPDH	479	137	18224	2.77708	0.983074	0.106793	0.0984956
Up	KEGG_PATHWAY	hsa04151:PI3K-Akt signaling pathway	20	4.06504	0.0107511	ITGA4, COL11A1, COL11A2, TNC, LPAR1, HSP90B1, THBS3, CCND3, COL3A1, COL2A1, GNG2, COL5A1, YWHAQ, TNN, COL6A2, COL5A2, COL6A1, DDIT4, ITGA11, GNB4	215	345	6879	1.8548	0.893277	0.158962	0.151283
Up	GOTERM_BP_DIRECT	GO:0042472~inner ear morphogenesis	6	1.21951	0.012059	COL2A1, SIX4, DLX5, COL11A1, ROR2, EPHB2	447	52	16792	4.33454	1	0.497935	0.491152
Up	GOTERM_BP_DIRECT	GO:0090190~positive regulation of branching involved in ureteric bud morphogenesis	4	0.813008	0.0131425	TGFB1, SIX4, MAGED1, SOX8	447	19	16792	7.90863	1	0.531599	0.524358
Up	GOTERM_BP_DIRECT	GO:0051988~regulation of attachment of spindle microtubules to kinetochore	3	0.609756	0.0135296	RACGAP1, ECT2, KNSTRN	447	7	16792	16.0997	1	0.536312	0.529006
Up	GOTERM_BP_DIRECT	GO:0098609~cell-cell adhesion	15	3.04878	0.0138022	LRRC59, TXNDC9, HSPA5, USO1, RDX, HDLBP, UBFD1, ENO1, ANLN, CCNB2, MYO1B, PKM, FSCN1, ARFIP2, RAN	447	271	16792	2.0793	1	0.536391	0.529084
Up	GOTERM_BP_DIRECT	GO:1901998~toxin transport	5	1.01626	0.0147797	COPB2, SCFD1, HSPA5, COPZ1, DNM1	447	36	16792	5.2175	1	0.552705	0.545176
Up	GOTERM_BP_DIRECT	GO:0048469~cell maturation	5	1.01626	0.0147797	GDF11, CBFB, SOX8, PTH1R, RUNX2	447	36	16792	5.2175	1	0.552705	0.545176
Up	GOTERM_BP_DIRECT	GO:0050680~negative regulation of epithelial cell proliferation	6	1.21951	0.0162687	WNT10B, MEF2C, TGFB1, MAGED1, PTN, RUNX3	447	56	16792	4.02493	1	0.588828	0.580806
Up	GOTERM_BP_DIRECT	GO:0007229~integrin-mediated signaling pathway	8	1.62602	0.0163398	HCK, COL3A1, ADAMTS3, ITGA4, ITGA11, NME2, ILK, FERMT2	447	99	16792	3.03564	1	0.588828	0.580806
Up	GOTERM_BP_DIRECT	GO:0016477~cell migration	11	2.23577	0.0167481	CCDC88A, ARF4, TGFB1, CDH2, COL5A1, TNN, SIX2, FSCN1, SNAI1, GPC6, EPHA3	447	172	16792	2.40248	1	0.592765	0.58469
Up	GOTERM_CC_DIRECT	GO:0000940~condensed chromosome outer kinetochore	3	0.609756	0.0173107	CENPE, CENPF, BUB1B	479	8	18224	14.2672	0.999058	0.170601	0.157346
Up	GOTERM_CC_DIRECT	GO:0030867~rough endoplasmic reticulum membrane	3	0.609756	0.0173107	PLOD3, PLOD2, PLOD1	479	8	18224	14.2672	0.999058	0.170601	0.157346
Up	GOTERM_BP_DIRECT	GO:0007612~learning	6	1.21951	0.0174559	SLC8A3, ARF4, PTN, EPHB2, COMT, AAAS	447	57	16792	3.95432	1	0.605031	0.596789
Up	GOTERM_CC_DIRECT	GO:0005604~basement membrane	7	1.42276	0.0175304	ACAN, EFEMP2, COL2A1, COL5A1, TNC, PTN, TGFBI	479	79	18224	3.37116	0.999138	0.170601	0.157346
Up	GOTERM_BP_DIRECT	GO:0060346~bone trabecula formation	3	0.609756	0.0177249	FBN2, WNT10B, THBS3	447	8	16792	14.0872	1	0.605031	0.596789
Up	GOTERM_BP_DIRECT	GO:0005975~carbohydrate metabolic process	11	2.23577	0.0180105	GPI, CHST6, GANAB, GALNT3, ADPGK, GFPT1, IDH2, MPI, PGM3, MLEC, CHST2	447	174	16792	2.37486	1	0.605031	0.596789
Up	GOTERM_MF_DIRECT	GO:0051087~chaperone binding	7	1.42276	0.0181155	STIP1, HSPA5, DNAJC10, SACS, HYOU1, CALR, PFDN4	436	81	16881	3.34599	0.999987	0.518924	0.511317
Up	GOTERM_MF_DIRECT	GO:0098641~cadherin binding involved in cell-cell adhesion	15	3.04878	0.0185934	LRRC59, TXNDC9, HSPA5, USO1, RDX, HDLBP, UBFD1, ENO1, ANLN, CCNB2, MYO1B, PKM, FSCN1, ARFIP2, RAN	436	290	16881	2.00265	0.99999	0.518924	0.511317
Up	GOTERM_BP_DIRECT	GO:0001502~cartilage condensation	4	0.813008	0.0196986	ACAN, COL2A1, COL11A1, ROR2	447	22	16792	6.83018	1	0.650709	0.641845
Up	GOTERM_BP_DIRECT	GO:0007018~microtubule-based movement	7	1.42276	0.0206827	CENPE, RACGAP1, KIF3A, KIF20A, KIF21B, KIF11, DYNC1I1	447	81	16792	3.24644	1	0.67202	0.662865
Up	GOTERM_MF_DIRECT	GO:0004579~dolichyl-diphosphooligosaccharide-protein glycotransferase activity	3	0.609756	0.0211548	RPN2, OSTC, STT3A	436	9	16881	12.906	0.999998	0.564742	0.556464
Up	GOTERM_BP_DIRECT	GO:0045669~positive regulation of osteoblast differentiation	6	1.21951	0.021357	FBN2, WNT10B, MEF2C, ZHX3, ILK, RUNX2	447	60	16792	3.7566	1	0.682736	0.673435
Up	KEGG_PATHWAY	hsa00310:Lysine degradation	6	1.21951	0.0220786	SUV39H2, PLOD3, PLOD2, PLOD1, ALDH7A1, COLGALT1	215	52	6879	3.69177	0.990162	0.304685	0.289966
Up	GOTERM_BP_DIRECT	GO:0045047~protein targeting to ER	3	0.609756	0.0223928	SEC61A1, SEC61G, PMM2	447	9	16792	12.522	1	0.693476	0.684029
Up	GOTERM_BP_DIRECT	GO:0036500~ATF6-mediated unfolded protein response	3	0.609756	0.0223928	HSPA5, CALR, HSP90B1	447	9	16792	12.522	1	0.693476	0.684029
Up	GOTERM_MF_DIRECT	GO:0005524~ATP binding	52	10.5691	0.0235995	NRK, ADK, ILK, BUB1B, KIF11, EPRS, SMC2, ATP7B, CHORDC1, PRKG2, KIF21B, EPHB2, NME2, VRK1, ACSL3, SMC1A, RUNX3, RUNX2, CIT, HCK, PKM, GARS, KIF20A, ROR2, EPHA3, PRPS1, DDX1, PALM3, AK1, ADCY2, PAPSS2, HSP90B1, PAPSS1, HSPH1, KIF3A, HLTF, PGK1, PGK2, ABCF2, HSPA5, IQCA1L, SMARCA5, SMARCA1, CENPE, TPX2, UCK2, MYO1B, PFKL, UBE2S, HYOU1, ALDH18A1, CDK14	436	1495	16881	1.34671	1	0.603753	0.594903
Up	GOTERM_CC_DIRECT	GO:0005635~nuclear envelope	10	2.03252	0.0245579	PLPP7, LRRC59, CENPF, SEC13, PARP1, FANCL, CBX3, TERF2IP, AAAS, NUCB2	479	159	18224	2.39283	0.999951	0.2333	0.215174
Up	GOTERM_CC_DIRECT	GO:0008250~oligosaccharyltransferase complex	3	0.609756	0.0268738	RPN2, OSTC, STT3A	479	10	18224	11.4138	0.999981	0.239838	0.221204
Up	GOTERM_CC_DIRECT	GO:0097539~ciliary transition fiber	3	0.609756	0.0268738	CENPF, CEP83, DZIP1	479	10	18224	11.4138	0.999981	0.239838	0.221204
Up	GOTERM_CC_DIRECT	GO:0005802~trans-Golgi network	9	1.82927	0.0270494	SNAP25, POSTN, ATP7B, SLC9A7, CBY1, ARL1, DENND5A, TGFBI, CHST2	479	136	18224	2.51775	0.999982	0.239838	0.221204
Up	GOTERM_BP_DIRECT	GO:0010977~negative regulation of neuron projection development	5	1.01626	0.02889	HDAC2, PRKCSH, DPYSL3, LPAR1, VIM	447	44	16792	4.26886	1	0.867576	0.855757
Up	GOTERM_BP_DIRECT	GO:0006094~gluconeogenesis	5	1.01626	0.02889	GPI, PGAM1, PGK1, ENO1, GAPDH	447	44	16792	4.26886	1	0.867576	0.855757
Up	KEGG_PATHWAY	hsa00514:Other types of O-glycan biosynthesis	4	0.813008	0.0295644	POFUT2, PLOD3, GXYLT2, COLGALT1	215	22	6879	5.81734	0.997995	0.38249	0.364012
Up	GOTERM_CC_DIRECT	GO:0030117~membrane coat	4	0.813008	0.0298089	COPB2, AP3S1, COPZ1, DNM1	479	26	18224	5.85322	0.999994	0.253059	0.233398
Up	GOTERM_CC_DIRECT	GO:0005790~smooth endoplasmic reticulum	4	0.813008	0.0298089	HSPA5, HYOU1, CALR, PPIB	479	26	18224	5.85322	0.999994	0.253059	0.233398
Up	GOTERM_BP_DIRECT	GO:0010629~negative regulation of gene expression	9	1.82927	0.0299085	OPRD1, C1QTNF3, MEF2C, TGFB1, TMF1, STC2, SLC35C2, INPPL1, MYADM	447	137	16792	2.46784	1	0.884755	0.872702
Up	GOTERM_CC_DIRECT	GO:0001726~ruffle	7	1.42276	0.0309811	RDX, FSCN1, MYADM, NME2, ARFIP2, S100B, AMOT	479	90	18224	2.95913	0.999996	0.25753	0.237522
Up	GOTERM_BP_DIRECT	GO:0007517~muscle organ development	7	1.42276	0.0311102	SGCE, MEF2C, CENPF, MRAS, SGCD, ITGA11, SOX6	447	89	16792	2.95463	1	0.90677	0.894418
Up	GOTERM_MF_DIRECT	GO:0042802~identical protein binding	29	5.89431	0.0316042	PRPS1, SHMT2, MAGED1, CBY1, HJURP, SRPX2, TNN, DPYSL2, GNPNAT1, ARFIP2, EMILIN1, EPHB2, E2F7, KCNH2, SEC13, PARP1, CBX3, PYCR1, S100B, DNM1, NDC80, DCTD, PFKL, COL2A1, PRKRA, VIM, ALDH18A1, BCAT1, GAPDH	436	749	16881	1.49909	1	0.7762	0.764822
Up	GOTERM_BP_DIRECT	GO:0019511~peptidyl-proline hydroxylation	3	0.609756	0.0330353	P4HA2, P3H1, P3H3	447	11	16792	10.2453	1	0.909414	0.897025
Up	GOTERM_BP_DIRECT	GO:0006048~UDP-N-acetylglucosamine biosynthetic process	3	0.609756	0.0330353	GFPT1, PGM3, GNPNAT1	447	11	16792	10.2453	1	0.909414	0.897025
Up	KEGG_PATHWAY	hsa03060:Protein export	4	0.813008	0.0332394	SEC61A1, HSPA5, SEC61G, SEC61B	215	23	6879	5.56441	0.999086	0.404739	0.385186
Up	GOTERM_BP_DIRECT	GO:0045165~cell fate commitment	5	1.01626	0.0333352	WNT10B, WNT5B, SOX8, ROR2, SOX12	447	46	16792	4.08326	1	0.909414	0.897025
Up	GOTERM_BP_DIRECT	GO:0008360~regulation of cell shape	9	1.82927	0.0334043	HCK, CFDP1, RDX, LPAR1, VRK1, PTN, S100B, FERMT2, RHOQ	447	140	16792	2.41496	1	0.909414	0.897025
Up	GOTERM_BP_DIRECT	GO:0035987~endodermal cell differentiation	4	0.813008	0.0339539	ITGA4, COL11A1, COL12A1, COL6A1	447	27	16792	5.56533	1	0.909414	0.897025
Up	GOTERM_BP_DIRECT	GO:0055007~cardiac muscle cell differentiation	4	0.813008	0.0339539	IFT20, CBY1, CALR, SOX6	447	27	16792	5.56533	1	0.909414	0.897025
Up	GOTERM_BP_DIRECT	GO:0032956~regulation of actin cytoskeleton organization	5	1.01626	0.0356989	CCDC88A, FSCN1, ILK, RHOQ, EPHA3	447	47	16792	3.99638	1	0.922462	0.909896
Up	GOTERM_BP_DIRECT	GO:0007193~adenylate cyclase-inhibiting G-protein coupled receptor signaling pathway	5	1.01626	0.0356989	OPRD1, LPAR1, ADCY2, S1PR3, GPR37L1	447	47	16792	3.99638	1	0.922462	0.909896
Up	GOTERM_BP_DIRECT	GO:0008283~cell proliferation	17	3.45528	0.0360669	CDV3, MIA, DLX5, ILK, SRA1, BUB1B, S100B, TPX2, CENPF, UCHL1, GNG2, SIX2, DDIT4, FSCN1, TGFBI, BCAT1, DLGAP5	447	366	16792	1.74487	1	0.922462	0.909896
Up	GOTERM_CC_DIRECT	GO:0005576~extracellular region	55	11.1789	0.0362971	OLFML2B, ADPGK, COL12A1, TNC, HAPLN1, EFEMP2, ADAMTS3, EMILIN1, EPHB2, WNT5B, TUBB, CLEC11A, GPX7, PDGFRL, COL2A1, FNDC1, COL6A2, COL6A1, ANGPTL5, MASP2, EPHA3, FBN2, C2ORF69, COL11A1, COL11A2, NDNF, HSP90B1, THBS3, ACAN, HSPH1, CHSY1, FRZB, STC2, DHRS7C, ARSI, APOL2, WNT10B, GDF11, TGFB1, LUM, LGI2, S100B, APLN, COL3A1, COL5A1, COL5A2, COL9A1, COL20A1, CALU, COL9A3, HYOU1, TGFBI, COL9A2, P4HB, C…	479	1610	18224	1.29971	1	0.295562	0.272599
Up	GOTERM_BP_DIRECT	GO:0007224~smoothened signaling pathway	6	1.21951	0.0363028	IFT20, WNT10B, KIF3A, ROR2, DZIP1, PTPDC1	447	69	16792	3.26661	1	0.922462	0.909896
Up	GOTERM_CC_DIRECT	GO:0005737~cytoplasm	156	31.7073	0.0372941	CEP126, NRK, GORAB, PLEKHB1, MPI, INPPL1, HJURP, HDLBP, BUB1B, ENO1, EPRS, PTPDC1, IPO5, SMC2, AMOT, CCND3, CDH2, DPYSL2, DPF1, DPYSL3, SACS, ARFIP2, SOX8, KIF21B, FBXO5, KPNA2, PPFIA2, MEF2C, POSTN, CLEC11A, VRK1, LMO7, KNSTRN, RUNX3, RUNX2, DCTD, MAP7D3, PPA2, PPA1, DDIT4, NHP2, FSCN1, PRR11, ALDH7A1, CERKL, COPA, CDCA2, TXNDC9, FAM114A1, MAGED1, SHMT2, DLX5, DDX1, AK1, LPAR1, ARL1, MTMR9, AAAS…	479	5222	18224	1.13657	1	0.297607	0.274485
Up	GOTERM_BP_DIRECT	GO:0018146~keratan sulfate biosynthetic process	4	0.813008	0.0373005	ACAN, CHST6, LUM, CHST2	447	28	16792	5.36657	1	0.930287	0.917615
Up	GOTERM_MF_DIRECT	GO:0008565~protein transporter activity	6	1.21951	0.038043	SEC61G, USO1, AP3S1, ARFGAP3, KPNA2, IPO5	436	72	16881	3.22649	1	0.898401	0.885232
Up	GOTERM_BP_DIRECT	GO:0071300~cellular response to retinoic acid	6	1.21951	0.0382773	WNT10B, MEF2C, HDAC2, WNT5B, TNC, EPHA3	447	70	16792	3.21994	1	0.930287	0.917615
Up	GOTERM_CC_DIRECT	GO:0030175~filopodium	6	1.21951	0.038559	TIAM2, FARP1, MYO1B, RDX, FSCN1, INPPL1	479	71	18224	3.21515	1	0.301667	0.278229
Up	GOTERM_BP_DIRECT	GO:0030166~proteoglycan biosynthetic process	3	0.609756	0.0389575	ACAN, CANT1, CSGALNACT2	447	12	16792	9.3915	1	0.930287	0.917615
Up	GOTERM_BP_DIRECT	GO:0051310~metaphase plate congression	3	0.609756	0.0389575	CENPE, CENPF, NDC80	447	12	16792	9.3915	1	0.930287	0.917615
Up	GOTERM_BP_DIRECT	GO:0010717~regulation of epithelial to mesenchymal transition	3	0.609756	0.0389575	PHLDB1, POFUT2, EPHA3	447	12	16792	9.3915	1	0.930287	0.917615
Up	GOTERM_CC_DIRECT	GO:0005796~Golgi lumen	7	1.42276	0.040565	ACAN, TGFB1, WNT5B, MMP16, LUM, GPC1, GPC6	479	96	18224	2.77418	1	0.311258	0.287075
Up	GOTERM_BP_DIRECT	GO:0014070~response to organic cyclic compound	5	1.01626	0.0407102	CD83, LUM, ACSL3, COMT, FADS1	447	49	16792	3.83326	1	0.949266	0.936334
Up	GOTERM_BP_DIRECT	GO:0071560~cellular response to transforming growth factor beta stimulus	5	1.01626	0.0407102	MEF2C, POSTN, HDAC2, TGFB1, SOX6	447	49	16792	3.83326	1	0.949266	0.936334
Up	GOTERM_BP_DIRECT	GO:0006044~N-acetylglucosamine metabolic process	3	0.609756	0.0452472	CHST6, GNPNAT1, CHST2	447	13	16792	8.66908	1	1	0.986875
Up	GOTERM_BP_DIRECT	GO:0007030~Golgi organization	6	1.21951	0.0468224	LMAN1, SEC23IP, SURF4, USO1, ARL1, CIT	447	74	16792	3.04589	1	1	0.986875
Up	GOTERM_BP_DIRECT	GO:0071479~cellular response to ionizing radiation	4	0.813008	0.0483059	TGFB1, SWI5, SNAI2, ECT2	447	31	16792	4.84723	1	1	0.986875
Up	GOTERM_BP_DIRECT	GO:0048701~embryonic cranial skeleton morphogenesis	4	0.813008	0.0483059	MMP16, SIX4, SIX2, RUNX2	447	31	16792	4.84723	1	1	0.986875
Up	GOTERM_MF_DIRECT	GO:0005046~KDEL sequence binding	2	0.406504	0.0508747	KDELR1, KDELR2	436	2	16881	38.7179	1	1	0.986949
Up	GOTERM_MF_DIRECT	GO:0008781~N-acylneuraminate cytidylyltransferase activity	2	0.406504	0.0508747	CMAS, NANS	436	2	16881	38.7179	1	1	0.986949
Up	GOTERM_MF_DIRECT	GO:0004781~sulfate adenylyltransferase (ATP) activity	2	0.406504	0.0508747	PAPSS2, PAPSS1	436	2	16881	38.7179	1	1	0.986949
Up	GOTERM_MF_DIRECT	GO:0004618~phosphoglycerate kinase activity	2	0.406504	0.0508747	PGK1, PGK2	436	2	16881	38.7179	1	1	0.986949
Up	GOTERM_MF_DIRECT	GO:0004020~adenylylsulfate kinase activity	2	0.406504	0.0508747	PAPSS2, PAPSS1	436	2	16881	38.7179	1	1	0.986949
Up	GOTERM_CC_DIRECT	GO:0005592~collagen type XI trimer	2	0.406504	0.0517717	COL11A1, COL11A2	479	2	18224	38.0459	1	0.382536	0.352815
Up	GOTERM_CC_DIRECT	GO:0016222~procollagen-proline 4-dioxygenase complex	2	0.406504	0.0517717	P4HA1, P4HB	479	2	18224	38.0459	1	0.382536	0.352815
Up	GOTERM_BP_DIRECT	GO:0045595~regulation of cell differentiation	4	0.813008	0.0522891	PLEKHB1, RUNX3, FADS1, RUNX2	447	32	16792	4.69575	1	1	0.986875
Up	GOTERM_BP_DIRECT	GO:0061024~membrane organization	4	0.813008	0.0522891	SGCE, CCDC88A, SGCD, YWHAQ	447	32	16792	4.69575	1	1	0.986875
Up	GOTERM_BP_DIRECT	GO:0071344~diphosphate metabolic process	2	0.406504	0.0524166	PPA2, PPA1	447	2	16792	37.566	1	1	0.986875
Up	GOTERM_BP_DIRECT	GO:0006041~glucosamine metabolic process	2	0.406504	0.0524166	PGM3, GNPNAT1	447	2	16792	37.566	1	1	0.986875
Up	GOTERM_BP_DIRECT	GO:0048641~regulation of skeletal muscle tissue development	2	0.406504	0.0524166	WNT10B, MEGF10	447	2	16792	37.566	1	1	0.986875
Up	GOTERM_BP_DIRECT	GO:1903225~negative regulation of endodermal cell differentiation	2	0.406504	0.0524166	COL5A1, COL5A2	447	2	16792	37.566	1	1	0.986875
Up	GOTERM_MF_DIRECT	GO:0003777~microtubule motor activity	6	1.21951	0.0555097	CENPE, KIF3A, KIF20A, KIF21B, KIF11, DYNC1I1	436	80	16881	2.90384	1	1	0.986949
Up	GOTERM_MF_DIRECT	GO:0005272~sodium channel activity	3	0.609756	0.0557544	KCNK1, NALCN, ASIC3	436	15	16881	7.74358	1	1	0.986949
Up	GOTERM_BP_DIRECT	GO:0002931~response to ischemia	4	0.813008	0.0564255	MEF2C, UCHL1, NDNF, HYOU1	447	33	16792	4.55345	1	1	0.986875
Up	GOTERM_BP_DIRECT	GO:0030335~positive regulation of cell migration	10	2.03252	0.0574011	TGFB1, WNT5B, HSPA5, RDX, SNAI1, MYADM, RRAS2, ILK, SNAI2, ROR2	447	184	16792	2.04163	1	1	0.986875
Up	GOTERM_MF_DIRECT	GO:0005515~protein binding	244	49.5935	0.0583234	GORAB, PLEKHB1, ENO1, EPRS, SMC2, EVA1B, DPYSL2, DPYSL3, CHORDC1, ARFIP2, FBXO5, EPHB2, SOX6, MEF2C, GPR37L1, KNSTRN, RUNX3, RUNX2, KIF20A, ALDH7A1, EPHA3, ASF1B, RPN2, SAR1A, MAGED1, SHMT2, LPAR1, TMTC2, MTMR9, MTDH, SNX4, SCFD1, HSPH1, SEC14L1, PRRC1, RACGAP1, HLTF, SWI5, SSR1, ARSI, S100A10, SEC31A, HOMER1, SURF4, PMM2, RDX, SMARCA5, PYCR1, SMARCA1, TPX2, CALU, SNAI1, CEP83, SNAI2, MAGED2, ALD…	436	8785	16881	1.07537	1	1	0.986949
Up	GOTERM_BP_DIRECT	GO:0001837~epithelial to mesenchymal transition	4	0.813008	0.0607124	TGFB1, RFLNB, SNAI1, SNAI2	447	34	16792	4.41953	1	1	0.986875
Up	GOTERM_BP_DIRECT	GO:0001701~in utero embryonic development	10	2.03252	0.0622669	GPI, CCNB2, RCN1, PRKCSH, KIF3A, PLOD3, SOX8, SOX6, SEC24D, AMOT	447	187	16792	2.00888	1	1	0.986875
Up	GOTERM_BP_DIRECT	GO:0030501~positive regulation of bone mineralization	4	0.813008	0.0651468	FBN2, WNT10B, MEF2C, TGFB1	447	35	16792	4.29326	1	1	0.986875
Up	GOTERM_BP_DIRECT	GO:0007275~multicellular organism development	21	4.26829	0.0660334	PIWIL2, WNT10B, WNT5B, EYA2, DDX1, PLEKHB1, CENPE, MRAS, CFDP1, SLC22A16, OLFML3, FRZB, FAT3, ROR2, SOX6, DZIP1, EDIL3, CHST2, APOL2, PLXNA3, ASF1B	447	521	16792	1.51418	1	1	0.986875
Up	GOTERM_BP_DIRECT	GO:0042307~positive regulation of protein import into nucleus	3	0.609756	0.0660897	TGFB1, ECT2, IPO5	447	16	16792	7.04362	1	1	0.986875
Up	GOTERM_BP_DIRECT	GO:0048593~camera-type eye morphogenesis	3	0.609756	0.0660897	GDF11, TENM3, EPHB2	447	16	16792	7.04362	1	1	0.986875
Up	GOTERM_BP_DIRECT	GO:0030279~negative regulation of ossification	3	0.609756	0.0660897	MEF2C, TGFB1, CHSY1	447	16	16792	7.04362	1	1	0.986875
Up	GOTERM_CC_DIRECT	GO:0005874~microtubule	14	2.84553	0.0673943	TUBB, NAV1, KIF11, DNM1, SLC8A3, CENPE, TPX2, HSPH1, RACGAP1, KIF3A, DPYSL2, KIF20A, KIF21B, DYNC1I1	479	311	18224	1.71268	1	0.488915	0.450929
Up	GOTERM_BP_DIRECT	GO:0055114~oxidation-reduction process	23	4.6748	0.0716042	PDIA3, VKORC1, GPX7, PYCR1, P3H1, PLOD3, PLOD2, PLOD1, P3H3, PDIA5, FADS2, PRDX2, P4HA1, NNT, MTHFD2, P4HA2, IMPDH1, DHRS7C, DNAJC10, ALDH18A1, CDO1, ALDH7A1, FADS1	447	592	16792	1.45949	1	1	0.986875
Up	GOTERM_MF_DIRECT	GO:0003725~double-stranded RNA binding	5	1.01626	0.0721181	PRKRA, DDX1, CLTC, VIM, MTDH	436	61	16881	3.1736	1	1	0.986949
Up	GOTERM_BP_DIRECT	GO:0008284~positive regulation of cell proliferation	19	3.86179	0.0727904	WNT10B, HDAC2, TGFB1, SHMT2, CLEC11A, ODC1, GLP2R, TNC, ILK, PTN, PTH1R, S100B, RUNX2, APLN, HCK, NACC2, SSR1, S1PR3, CALR	447	466	16792	1.53166	1	1	0.986875
Up	GOTERM_BP_DIRECT	GO:0006882~cellular zinc ion homeostasis	3	0.609756	0.0736228	ATP7B, SLC39A7, SLC39A14	447	17	16792	6.62929	1	1	0.986875
Up	GOTERM_BP_DIRECT	GO:0021542~dentate gyrus development	3	0.609756	0.0736228	MEF2C, LMX1A, KIF3A	447	17	16792	6.62929	1	1	0.986875
Up	GOTERM_MF_DIRECT	GO:0051287~NAD binding	4	0.813008	0.0738829	PARP1, NNT, IDH2, GAPDH	436	38	16881	4.07557	1	1	0.986949
Up	GOTERM_MF_DIRECT	GO:0050211~procollagen galactosyltransferase activity	2	0.406504	0.0753352	PLOD3, COLGALT1	436	3	16881	25.8119	1	1	0.986949
Up	GOTERM_MF_DIRECT	GO:0019797~procollagen-proline 3-dioxygenase activity	2	0.406504	0.0753352	P3H1, P3H3	436	3	16881	25.8119	1	1	0.986949
Up	KEGG_PATHWAY	hsa00051:Fructose and mannose metabolism	4	0.813008	0.0760948	GMPPB, PFKL, PMM2, MPI	215	32	6879	3.99942	1	0.87509	0.832815
Up	GOTERM_CC_DIRECT	GO:0097149~centralspindlin complex	2	0.406504	0.0766457	RACGAP1, ECT2	479	3	18224	25.364	1	0.527269	0.486304
Up	GOTERM_CC_DIRECT	GO:0032991~macromolecular complex	2	0.406504	0.0766457	P3H1, PPIB	479	3	18224	25.364	1	0.527269	0.486304
Up	GOTERM_CC_DIRECT	GO:0005588~collagen type V trimer	2	0.406504	0.0766457	COL5A1, COL5A2	479	3	18224	25.364	1	0.527269	0.486304
Up	GOTERM_BP_DIRECT	GO:0048592~eye morphogenesis	2	0.406504	0.0775877	COL5A1, COL5A2	447	3	16792	25.044	1	1	0.986875
Up	GOTERM_BP_DIRECT	GO:1900126~negative regulation of hyaluronan biosynthetic process	2	0.406504	0.0775877	TGFB1, CLTC	447	3	16792	25.044	1	1	0.986875
Up	GOTERM_BP_DIRECT	GO:0060221~retinal rod cell differentiation	2	0.406504	0.0775877	SOX8, PTN	447	3	16792	25.044	1	1	0.986875
Up	GOTERM_BP_DIRECT	GO:0035989~tendon development	2	0.406504	0.0775877	COL5A1, COL11A1	447	3	16792	25.044	1	1	0.986875
Up	GOTERM_BP_DIRECT	GO:2001016~positive regulation of skeletal muscle cell differentiation	2	0.406504	0.0775877	MEF2C, GPC1	447	3	16792	25.044	1	1	0.986875
Up	GOTERM_BP_DIRECT	GO:0001822~kidney development	6	1.21951	0.0787235	IFT20, CENPF, KIF3A, SIX2, C1GALT1, ODC1	447	86	16792	2.62088	1	1	0.986875
Up	GOTERM_BP_DIRECT	GO:0010811~positive regulation of cell-substrate adhesion	4	0.813008	0.0793034	NDNF, EMILIN1, PTN, EDIL3	447	38	16792	3.95432	1	1	0.986875
Up	GOTERM_BP_DIRECT	GO:0060291~long-term synaptic potentiation	4	0.813008	0.0793034	SLC8A3, SNAP25, PTN, S100B	447	38	16792	3.95432	1	1	0.986875
Up	GOTERM_BP_DIRECT	GO:0034446~substrate adhesion-dependent cell spreading	4	0.813008	0.0793034	ITGA4, ILK, FERMT2, FGFRL1	447	38	16792	3.95432	1	1	0.986875
Up	GOTERM_BP_DIRECT	GO:0006486~protein glycosylation	7	1.42276	0.080647	SERP2, EXTL1, PMM2, MPI, STT3A, UGGT2, ST6GALNAC4	447	113	16792	2.3271	1	1	0.986875
Up	GOTERM_BP_DIRECT	GO:0006796~phosphate-containing compound metabolic process	3	0.609756	0.0814149	TGFB1, PPA2, PPA1	447	18	16792	6.261	1	1	0.986875
Up	GOTERM_CC_DIRECT	GO:0071944~cell periphery	4	0.813008	0.0818982	SCARA3, MYO1B, RDX, NME2	479	39	18224	3.90215	1	0.553854	0.510823
Up	GOTERM_CC_DIRECT	GO:0030426~growth cone	7	1.42276	0.0849172	TIAM2, SNAP25, FRMD7, DPYSL2, DPYSL3, FSCN1, KIF21B	479	116	18224	2.29588	1	0.564699	0.520825
Up	GOTERM_BP_DIRECT	GO:0010976~positive regulation of neuron projection development	6	1.21951	0.088148	TENM3, DPYSL3, NME2, NDNF, PTN, EPHA3	447	89	16792	2.53254	1	1	0.986875
Up	GOTERM_BP_DIRECT	GO:0006418~tRNA aminoacylation for protein translation	4	0.813008	0.0894183	PPA2, PPA1, GARS, EPRS	447	40	16792	3.7566	1	1	0.986875
Up	GOTERM_BP_DIRECT	GO:0008654~phospholipid biosynthetic process	4	0.813008	0.0894183	PCYT1B, LPCAT1, FADS1, SERINC4	447	40	16792	3.7566	1	1	0.986875
Up	GOTERM_BP_DIRECT	GO:0071377~cellular response to glucagon stimulus	4	0.813008	0.0894183	GNG2, GLP2R, GNB4, ADCY2	447	40	16792	3.7566	1	1	0.986875
Up	GOTERM_BP_DIRECT	GO:0034599~cellular response to oxidative stress	5	1.01626	0.0901551	PRDX2, PARP1, PRKRA, NME2, PYCR1	447	64	16792	2.93484	1	1	0.986875
Up	GOTERM_MF_DIRECT	GO:0019904~protein domain specific binding	10	2.03252	0.0901625	YWHAQ, HSPA5, CBX3, TUBB, RDX, ARL1, PLAUR, ARFIP2, ACSL3, RUNX2	436	208	16881	1.86144	1	1	0.986949
Up	GOTERM_MF_DIRECT	GO:0019899~enzyme binding	14	2.84553	0.0908913	HDAC2, TGFB1, HSPA5, PARP1, CBX3, CBX1, PLAUR, NME2, PRKRA, STC2, TSPAN17, MLEC, TSPAN5, P4HB	436	333	16881	1.62778	1	1	0.986949
Up	KEGG_PATHWAY	hsa00230:Purine metabolism	10	2.03252	0.0974393	PRPS1, PKM, CANT1, IMPDH1, AK1, ADK, NME2, ADCY2, PAPSS2, PAPSS1	215	176	6879	1.81792	1	1	0.956311
Up	GOTERM_MF_DIRECT	GO:0004427~inorganic diphosphatase activity	2	0.406504	0.0991668	PPA2, PPA1	436	4	16881	19.3589	1	1	0.986949
Up	GOTERM_MF_DIRECT	GO:0035374~chondroitin sulfate binding	2	0.406504	0.0991668	DPYSL3, PTN	436	4	16881	19.3589	1	1	0.986949
Up	GOTERM_MF_DIRECT	GO:0050510~N-acetylgalactosaminyl-proteoglycan 3-beta-glucuronosyltransferase activity	2	0.406504	0.0991668	CHSY1, CHSY3	436	4	16881	19.3589	1	1	0.986949
Down	GOTERM_BP_DIRECT	GO:0008544~epidermis development	29	3.37602	1.31117e-17	COL17A1, BNC1, LAMA3, KLK5, LAMC2, CST6, EVPL, KLK7, SCEL, CASP14, STS, TGM5, DSP, CDSN, LAMB3, KRT2, GRHL3, KRT5, GRHL1, OVOL1, FOXN1, GRHL2, POU2F3, ALDH3A2, EDAR, COL7A1, GJB5, KRT14, S100A7	742	85	16792	7.72107	3.85222e-14	3.85222e-14	3.82861e-14
Down	GOTERM_BP_DIRECT	GO:0061436~establishment of skin barrier	15	1.74622	2.41811e-16	FLG, KDF1, ALOX12, ALOX12B, GRHL3, ABCA12, GRHL1, CLDN1, HRNR, FLG2, CLDN4, TMEM79, SFN, ALOXE3, TP63	742	18	16792	18.8589	6.52367e-13	3.5522e-13	3.53044e-13
Down	GOTERM_CC_DIRECT	GO:0005886~plasma membrane	278	32.3632	4.82838e-15	EPHB6, RSC1A1, CNTFR, IL1RN, ZAN, FRMPD1, HDAC11, AQP9, CBLC, SPINT2, ABCA12, AQP3, ICAM1, LGALS3, BAIAP2L1, STS, ZC3H12A, TBC1D10C, PTGDR, IL15RA, EPHA4, PAQR6, CXADR, KCNK10, SLC6A15, SLC11A2, KCNK13, SLC6A14, UNC93A, KRT5, ANK3, AR, TIAM1, AZGP1, CLDN4, SLC5A8, SLC5A9, RIN1, EPHA1, CFB, LLGL2, SLC22A4, GRB7, EPB41, IL20RA, LYPD2, PLA2G3, TGFA, LPAR2, SLC5A1, MST1R, LYPD5, PPL, XKRX, EPB41L5, S…	807	4121	18224	1.52339	1.86184e-12	1.88307e-12	1.78167e-12
Down	GOTERM_CC_DIRECT	GO:0005887~integral component of plasma membrane	120	13.9697	4.59329e-12	EPHB6, STEAP4, AQP9, MRGPRD, FZD10, CELSR1, AQP3, CLDN1, ICAM1, SLC16A6, SLC39A2, PTGDR, CHRNB1, EPHA4, SLC15A1, SLC15A2, IL4R, CXADR, KCNK10, SLC6A15, BTN1A1, SLC11A2, KCNK13, SLC6A14, EREG, SCNN1G, CLDN4, SLC5A8, SLC5A9, LTB4R2, STIM1, SCNN1B, SCNN1A, EPHA1, ABCG1, LY6E, COL17A1, SLC22A4, PMEL, SLC1A1, TACSTD2, TGFA, LPAR2, SLC5A1, MST1R, ADRB2, APCDD1, ADGRG1, HRH1, HRH2, CLCA2, DRD1, ASIC1, P…	807	1415	18224	1.91512	1.7914e-09	8.95691e-10	8.47461e-10
Down	GOTERM_CC_DIRECT	GO:0030057~desmosome	12	1.39697	1.74269e-09	DSP, CDSN, POF1B, PERP, PKP2, DSG1, PKP1, PKP3, DSG3, PPL, EVPL, DSC1	807	24	18224	11.2912	6.7965e-07	2.2655e-07	2.14351e-07
Down	GOTERM_BP_DIRECT	GO:0030216~keratinocyte differentiation	19	2.21187	3.70166e-09	SPRR4, FLG, DSP, CSTA, ST14, CDSN, NOTCH1, JAG1, KRT10, POU3F1, FOXN1, EVPL, EREG, SCEL, IRF6, IVL, TGM3, TP63, S100A7	742	76	16792	5.65768	1.08754e-05	3.62516e-06	3.60295e-06
Down	GOTERM_CC_DIRECT	GO:0070062~extracellular exosome	184	21.4203	1.64797e-08	GLTP, CYFIP2, SLC46A3, CPNE8, IL1RN, STEAP4, ATP8A1, FRMPD1, RAB3D, HDAC11, CBLC, JADE2, ICAM1, LGALS3, BAIAP2L1, CYSRT1, TUBB3, CDH1, GLUL, TGM3, KRT6A, SLC15A2, KRT2, SLC6A14, SPINK5, KRT5, NCCRP1, OSCAR, SULT2B1, ALDH3A2, FLG2, SCNN1G, AZGP1, SLC5A8, SLC5A9, SCNN1B, SCNN1A, PKP1, HPRT1, DSC1, S100A9, GPLD1, CFB, S100A8, S100A7, KPRP, SPTBN5, CFH, SHMT1, SLC1A1, ENDOD1, TACSTD2, LYPD2, ABHD6, L…	807	2811	18224	1.47818	6.42706e-06	1.60677e-06	1.52025e-06
Down	GOTERM_CC_DIRECT	GO:0016324~apical plasma membrane	37	4.30733	2.47799e-08	SLC22A4, CNTFR, NOTCH1, SLC1A1, NOD1, ADRB2, SLC5A1, CLDN1, EGFR, DPP4, DUOX1, PARD6B, ERBB3, MARVELD2, MAL2, STX3, IL6R, DUOX2, PROM2, SPTBN2, MREG, JAG1, CYP4F2, SLC11A2, SLC52A3, SHROOM3, PLET1, OSMR, ANO1, SCNN1G, CLDN4, SLC5A8, SCNN1B, SCNN1A, DSG1, SLC26A9, ATP6V1B1	807	291	18224	2.8713	9.66411e-06	1.93283e-06	1.82876e-06
Down	GOTERM_BP_DIRECT	GO:0001942~hair follicle development	12	1.39697	4.63132e-07	EDAR, LAMA5, WNT10A, ZDHHC21, HOXC13, CELSR1, APCDD1, ACVR1B, DNASE1L2, FOXN1, SOX21, EGFR	742	38	16792	7.14655	0.00135976	0.00034017	0.000338086
Down	GOTERM_BP_DIRECT	GO:0031581~hemidesmosome assembly	7	0.814901	5.32177e-06	COL17A1, LAMB3, ITGB4, KRT14, LAMA3, LAMC2, KRT5	742	12	16792	13.2013	0.0155138	0.00284448	0.00282705
Down	GOTERM_CC_DIRECT	GO:0016021~integral component of membrane	286	33.2945	5.39503e-06	EPHB6, TDRKH, SLC46A3, ZAN, AQP9, CWH43, SPINT2, FZD10, ABCA12, AQP3, CLDN1, ICAM1, NIPAL4, AADACL4, STS, NIPAL1, EVA1C, NIPAL2, C19ORF57, LRAT, VSTM5, PTGDR, IL15RA, EPHA4, PAQR6, KCNK10, DAPK2, SLC6A15, SLC11A2, SLC6A14, UNC93A, AR, CLDN4, SLC5A9, TMEM79, PTGES, SLC22A4, IL20RA, TGFA, LPAR2, LYPD3, SLC5A1, MST1R, ABCB9, HSD11B1, XKRX, SLAMF9, ATP6V0A1, PROM2, B4GALNT4, VAT1, PRRT1, TMEM86A, JAG…	807	5163	18224	1.25093	0.00210185	0.000350677	0.000331794
Down	GOTERM_BP_DIRECT	GO:0031424~keratinization	12	1.39697	5.80901e-06	SPRR4, CASP14, CDH3, KRT2, SFN, CNFN, ABCA12, PPL, EVPL, IVL, TGM3, HRNR	742	48	16792	5.65768	0.0169221	0.00284448	0.00282705
Down	GOTERM_BP_DIRECT	GO:0016337~single organismal cell-cell adhesion	17	1.97905	8.43495e-06	DSP, CYFIP2, CSTA, TENM2, CDSN, ZAN, EGFR, ICAM1, CDH3, CDH1, PKP2, DSG1, PKP1, ANXA9, PKP3, CD44, NECTIN1	742	101	16792	3.80913	0.0244774	0.00354027	0.00351858
Down	KEGG_PATHWAY	hsa00590:Arachidonic acid metabolism	13	1.51339	1.03607e-05	PLA2G4F, GPX2, PLA2G4D, PLA2G4E, PLA2G4B, CYP4F2, PLA2G3, ALOX12, ALOX12B, PTGS1, ALOX5, PTGES, CBR3	303	61	6879	4.83834	0.00252483	0.00252801	0.00243476
Down	GOTERM_CC_DIRECT	GO:0030054~cell junction	42	4.88941	1.60753e-05	CYFIP2, RSC1A1, TENM2, ITGB4, EPB41, GRIK5, KLHL17, GRIK4, HCAR2, GRIP1, PPP1R13L, CDH1, PERP, CHRNE, CLCA2, EMB, DUOX2, ANKS1B, SPTBN2, PRRT1, DSP, GABRP, CHRNB1, EPHA4, GABBR1, CXADR, SMAGP, KDF1, MINK1, ANO7, CGN, SRCIN1, GRIN1, AFDN, FERMT1, SYT12, NFIA, PKP2, PICK1, FBP2, ARHGEF5, TP73	807	459	18224	2.06636	0.00624982	0.000879437	0.000832083
Down	GOTERM_CC_DIRECT	GO:0005615~extracellular space	93	10.8265	1.80397e-05	DDR1, PIGR, SERPINA12, IL1RN, ECM1, MRGPRD, LAMC2, SERPINA6, FGF2, AREG, PRKAG3, ICAM1, CXCL16, LGALS3, CA2, SOSTDC1, CA6, IL6R, IL15RA, CCBE1, SERPINB2, IL4R, CXADR, KRT2, BTN1A1, F3, SERPINB5, EREG, ALDH3A1, IL1A, AZGP1, TST, KIT, PLBD1, CHI3L1, VWA2, ANGPTL4, SMPDL3B, ACPP, S100A9, NBL1, GPLD1, S100A8, CFB, SERPINB10, LAMA5, SERPINB12, CSTA, CFH, GSTP1, KLHL17, KLK5, TACSTD2, PLA2G3, WNT8B, TG…	807	1347	18224	1.55914	0.00701087	0.000879437	0.000832083
Down	GOTERM_MF_DIRECT	GO:0004896~cytokine receptor activity	10	1.16414	1.98817e-05	IL15RA, CNTFR, CD74, IL4R, IL3RA, IL20RA, OSMR, IL6R, F3, CD44	748	36	16881	6.26894	0.0170703	0.0172175	0.0169193
Down	GOTERM_BP_DIRECT	GO:0030335~positive regulation of cell migration	23	2.67753	2.11168e-05	GRB7, NOTCH1, SEMA4D, ATP8A1, SEMA4B, LAMC2, ALOX12, PLET1, F3, EGFR, SYNE2, CXCL16, FAM83H, FGR, TIAM1, GPNMB, FAM110C, KIT, F2RL1, PTK2B, DRD1, LGR6, EPHA1	742	184	16792	2.82884	0.0601564	0.00775514	0.00770763
Down	GOTERM_CC_DIRECT	GO:0005773~vacuole	7	0.814901	5.97634e-05	CD74, SLC11A2, GGH, MST1R, STX3, GLB1L3, GLB1L2	807	17	18224	9.29864	0.0230389	0.00258975	0.0024503
Down	GOTERM_BP_DIRECT	GO:0007169~transmembrane receptor protein tyrosine kinase signaling pathway	15	1.74622	7.82049e-05	DDR1, TNK2, TNK1, PTK6, GAB2, EGFR, FGR, ZAP70, CNKSR1, TEC, ERBB3, KIT, BLNK, NRTN, MET	742	96	16792	3.53605	0.205288	0.0255296	0.0253731
Down	GOTERM_MF_DIRECT	GO:0004713~protein tyrosine kinase activity	18	2.09546	8.03303e-05	EPHA4, TNK2, TNK1, PTK6, MST1R, FGF2, EGFR, EREG, FGR, ZAP70, ERBB3, KIT, IL3RA, PTK2B, MAP3K9, JAK3, MET, FGF22	748	133	16881	3.05434	0.067204	0.0260984	0.0256464
Down	GOTERM_MF_DIRECT	GO:0004867~serine-type endopeptidase inhibitor activity	15	1.74622	9.04102e-05	ITIH5, SERPINB10, SPINK4, SERPINA12, SERPINB12, SERPINB2, SPINK7, PZP, PAPLN, SPINK5, SPINT2, SERPINA6, WFDC5, SERPINB5, COL7A1	748	97	16881	3.48993	0.0753119	0.0260984	0.0256464
Down	GOTERM_CC_DIRECT	GO:0016328~lateral plasma membrane	11	1.28056	9.37235e-05	GJB2, CLDN4, ERBB3, CDH1, TACSTD2, DSG1, ANK3, NSG1, CLDN1, MARK2, ATP6V1B1	807	53	18224	4.68691	0.0358938	0.00365522	0.0034584
Down	KEGG_PATHWAY	hsa05150:Staphylococcus aureus infection	11	1.28056	9.81627e-05	CFH, C1S, C1R, HLA-DRA, DSG1, HLA-DOA, HLA-DOB, HLA-DRB1, CFB, ICAM1, C2	303	54	6879	4.62468	0.0236683	0.0119759	0.0115341
Down	GOTERM_BP_DIRECT	GO:0043616~keratinocyte proliferation	6	0.698487	0.000100902	FERMT1, KRT2, IRF6, KLK8, TP63, EREG	742	12	16792	11.3154	0.256558	0.029645	0.0294634
Down	GOTERM_CC_DIRECT	GO:0001533~cornified envelope	10	1.16414	0.000156244	SPRR4, DSP, SCEL, CSTA, CDSN, CNFN, CST6, EVPL, IVL, HRNR	807	46	18224	4.90922	0.0591203	0.00553957	0.00524128
Down	GOTERM_BP_DIRECT	GO:0042060~wound healing	13	1.51339	0.00019054	DSP, SERPINB2, TGFA, GRHL3, CELSR1, FGF2, EGFR, EREG, CDH3, ERBB3, EPPK1, S100A8, KRT6A	742	80	16792	3.67749	0.428711	0.0508915	0.0505797
Down	GOTERM_CC_DIRECT	GO:0005911~cell-cell junction	20	2.32829	0.00022505	COL17A1, TENM2, CDSN, CXADR, SLC5A1, GRHL2, AQP3, TIAM1, AFDN, ZAP70, CNKSR1, PDZD2, KIT, PKP2, DSG1, PKP3, STX3, NECTIN4, LAT, ADGRL3	807	172	18224	2.62586	0.0840369	0.00731411	0.00692028
Down	GOTERM_MF_DIRECT	GO:0005198~structural molecule activity	25	2.91036	0.000264214	SPRR4, FLG, LAMA5, LAD1, CSTA, KRT80, EPB41, LAMA3, KRT23, EVPL, CLDN1, CLDN23, MAP7, KRT6A, DSP, JAG1, LAMB3, KRT4, KRT5, MAPK8IP2, FLG2, CLDN4, KRT19, KRT14, IVL	748	247	16881	2.28423	0.204544	0.0572023	0.0562115
Down	GOTERM_BP_DIRECT	GO:0038083~peptidyl-tyrosine autophosphorylation	9	1.04773	0.000303336	FGR, DDR1, ZAP70, TEC, TNK2, TNK1, PTK2B, PTK6, JAK3	742	40	16792	5.09191	0.589893	0.0742668	0.0738118
Down	GOTERM_CC_DIRECT	GO:0097209~epidermal lamellar body	4	0.465658	0.000333419	SPINK5, KLK5, ABCA12, KLK7	807	4	18224	22.5824	0.121953	0.0100026	0.00946397
Down	GOTERM_BP_DIRECT	GO:0043547~positive regulation of GTPase activity	44	5.12224	0.000368686	DENND1C, DOCK5, SPTBN5, DOCK8, FZD10, FGF2, EGFR, RAPGEFL1, FGD2, ICAM1, ALS2CL, ERBB3, RASGEF1B, PSD4, EPS8L1, EPS8L2, NRTN, JAK3, FGF22, SPTBN2, DENND2D, DENND2C, VPS9D1, SEMA4D, ARHGEF37, SH2D3A, DENND2A, PLEKHG6, ELMOD1, ARAP2, GRHL3, AXIN2, EREG, GRIN1, AFDN, RASA4, KIT, IL3RA, ARHGEF4, RIN1, LAT, RAPGEF3, ARHGEF5, LLGL2	742	565	16792	1.76239	0.661556	0.0833229	0.0828125
Down	GOTERM_MF_DIRECT	GO:0004252~serine-type endopeptidase activity	25	2.91036	0.000421901	TMPRSS9, C1S, C1R, KLK5, TMPRSS2, KLK9, KLK8, KLK7, C2, KLK6, DPP4, ST14, MMP1, RHBDF2, KLK13, KLK14, PRSS36, TMPRSS11E, KLK10, TMPRSS11F, TMPRSS13, F3, KLK11, KLK12, CFB	748	255	16881	2.21257	0.306111	0.0730732	0.0718075
Down	GOTERM_CC_DIRECT	GO:0005923~bicellular tight junction	15	1.74622	0.00046164	CXADR, ANK3, CGN, CLDN1, MPP7, PARD6B, CLDN4, CCDC85C, JAML, POF1B, MARVELD2, CLDN23, MARVELD3, EPPK1, TJP3	807	113	18224	2.99766	0.164798	0.01286	0.0121675
Down	GOTERM_BP_DIRECT	GO:0035556~intracellular signal transduction	34	3.95809	0.000492496	NOD1, NOD2, TREM1, ADCY7, PRKAG3, ADCY5, DEDD2, GRIP1, SMPD2, NUAK2, BLNK, PLEK2, JAK3, MARK2, CDC42BPG, DAPK2, MINK1, MAPK13, RP1L1, ADCY10, ZAP70, SPSB2, TEC, RASA4, DGKQ, WNK2, KIT, ARHGEF4, SIK1, PLCH2, ASB2, LAT, RAPGEF3, ARHGEF5	742	403	16792	1.90929	0.764797	0.101655	0.101032
Down	GOTERM_BP_DIRECT	GO:0055085~transmembrane transport	24	2.79395	0.000518999	SLC47A2, SLC46A3, ABCC1, SLC37A2, SLC10A6, SLC15A2, SLC47A1, ABCA6, ABCC8, SLC16A11, ABCB9, SLC5A10, SLC5A1, ABCA12, SLC16A14, SLC22A23, GJB2, AZGP1, SLC5A8, SLC5A9, GJB3, SLC16A6, CYB561, ABCG1	742	244	16792	2.22597	0.782426	0.101655	0.101032
Down	GOTERM_CC_DIRECT	GO:0005856~cytoskeleton	32	3.72526	0.000536908	EPB41, FRMPD1, NOD2, EVPL, PPL, FGD2, FAM83H, EPB41L5, BAIAP2L1, ZC3H12A, PTK2B, S100A12, PLEK2, TNS4, JAK3, DSP, MYLIP, HIP1R, SHROOM3, DEF6, FGR, ADCY10, TEC, MYO15B, DGKQ, SPRY2, PICK1, EPPK1, RIN1, S100A9, S100A8, PTPN3	807	371	18224	1.94781	0.18897	0.0139596	0.0132079
Down	GOTERM_BP_DIRECT	GO:0042475~odontogenesis of dentin-containing tooth	10	1.16414	0.0006207	EDAR, JAG2, TBX1, WNT6, LAMA5, BCL11B, CA2, SOSTDC1, BMP7, TP63	742	55	16792	4.11468	0.83865	0.110283	0.109607
Down	GOTERM_MF_DIRECT	GO:0004622~lysophospholipase activity	7	0.814901	0.000632625	PLA2G4F, PLA2G4D, PLA2G4E, PLA2G4B, ASPG, PLBD1, GDPD3	748	25	16881	6.31909	0.42191	0.0913088	0.0897273
Down	GOTERM_BP_DIRECT	GO:0003334~keratinocyte development	5	0.582072	0.000638126	BCL11B, KRT2, KDF1, SFN, EXPH5	742	10	16792	11.3154	0.846708	0.110283	0.109607
Down	GOTERM_BP_DIRECT	GO:0006954~inflammatory response	32	3.72526	0.000736642	HDAC4, SP100, CEBPB, ECM1, PTGER3, NOD1, LTB4R, PTGS1, HRH1, IL1RL2, NFKBIZ, ZC3H12A, CXCR2, BLNK, S100A12, ITGB6, PTGDR, IL37, PLA2G4B, IL36G, IL1A, ZAP70, LTB4R2, KIT, CHI3L1, F2RL1, SMPDL3B, S100A9, S100A8, LAT, TNFRSF21, TLR2	742	379	16792	1.91077	0.885256	0.120236	0.1195
Down	GOTERM_CC_DIRECT	GO:0031234~extrinsic component of cytoplasmic side of plasma membrane	11	1.28056	0.000769127	FGR, TIAM1, ZAP70, TEC, TNK2, TNK1, PTK2B, ESYT3, PTK6, JAK3, TGM3	807	68	18224	3.65304	0.259237	0.0187475	0.017738
Down	GOTERM_BP_DIRECT	GO:0002934~desmosome organization	4	0.465658	0.000800533	DSP, PERP, GRHL1, NECTIN1	742	5	16792	18.1046	0.904908	0.123788	0.123029
Down	GOTERM_BP_DIRECT	GO:0006970~response to osmotic stress	6	0.698487	0.000875127	MARVELD3, AQP9, MAP7, PTK2B, EGFR, MAPK13	742	18	16792	7.54358	0.923636	0.128556	0.127769
Down	GOTERM_CC_DIRECT	GO:0032587~ruffle membrane	12	1.39697	0.000941823	FGR, TIAM1, EPB41L5, FERMT1, SH3YL1, PLA2G4F, HIP1R, EPS8L1, ARHGEF4, SPRY2, EPS8L2, FGD2	807	82	18224	3.30474	0.307526	0.0216065	0.0204431
Down	GOTERM_BP_DIRECT	GO:0031069~hair follicle morphogenesis	7	0.814901	0.000966362	FOXQ1, WNT10A, NOTCH1, TMEM79, SOSTDC1, TP63, TGM3	742	27	16792	5.86723	0.941606	0.129254	0.128462
Down	GOTERM_BP_DIRECT	GO:0055078~sodium ion homeostasis	5	0.582072	0.000967868	SCNN1G, TFAP2B, CYP4F2, SCNN1B, SCNN1A	742	11	16792	10.2867	0.941864	0.129254	0.128462
Down	KEGG_PATHWAY	hsa05200:Pathways in cancer	32	3.72526	0.000978709	LAMA5, CEBPA, GSTP1, LAMA3, PTGER3, CBLC, LPAR2, WNT8B, TGFA, LAMC2, FZD10, FGF2, ADCY7, EGFR, ADCY5, WNT6, CDH1, RAC2, WNT3, FGF22, CDKN2B, WNT10A, LAMB3, MMP1, DAPK2, AXIN2, AR, LPAR5, KIT, COL4A6, COL4A5, MET	303	393	6879	1.84859	0.212524	0.0796017	0.0766655
Down	GOTERM_CC_DIRECT	GO:0016323~basolateral plasma membrane	19	2.21187	0.00106721	DSP, ABCC1, ST14, CXADR, AQP9, SLC4A11, TGFA, NOD1, ANK3, NOD2, AQP3, EGFR, ERBB3, MARVELD2, CA2, MAP7, IL6R, PROM2, ATP6V1B1	807	180	18224	2.3837	0.340607	0.023123	0.0218779
Down	GOTERM_MF_DIRECT	GO:0016620~oxidoreductase activity, acting on the aldehyde or oxo group of donors, NAD or NADP as acceptor	6	0.698487	0.00115931	ALDH3A2, ALDH4A1, ALDH3A1, ALDH2, ALDH1A2, GAPDHS	748	19	16881	7.12679	0.633789	0.122112	0.119997
Down	GOTERM_BP_DIRECT	GO:0045669~positive regulation of osteoblast differentiation	10	1.16414	0.00118621	CEBPA, CEBPB, JAG1, CEBPD, CTNNBIP1, GDPD2, IL6R, FGF2, BMP7, TP63	742	60	16792	3.77179	0.969412	0.151526	0.150597
Down	GOTERM_MF_DIRECT	GO:0042834~peptidoglycan binding	5	0.582072	0.00141595	PGLYRP4, PGLYRP3, NOD1, NOD2, TLR2	748	12	16881	9.40341	0.706853	0.122112	0.119997
Down	GOTERM_CC_DIRECT	GO:0005912~adherens junction	9	1.04773	0.00145921	EPB41L5, NOTCH1, CXADR, JAG1, TNK2, PKP2, SHROOM3, MPP7, NECTIN1	807	50	18224	4.06483	0.434197	0.0299523	0.0283394
Down	GOTERM_MF_DIRECT	GO:0050839~cell adhesion molecule binding	10	1.16414	0.00153464	DSP, TENM2, CXADR, JAML, CDH1, SMAGP, NRXN3, PKP3, NECTIN4, NECTIN1	748	62	16881	3.64003	0.735527	0.122112	0.119997
Down	GOTERM_MF_DIRECT	GO:0015293~symporter activity	9	1.04773	0.00166792	SLC22A4, SLC5A8, SLC5A9, SLC1A1, SLC16A6, SLC16A11, SLC4A11, SLC5A10, SLC16A14	748	51	16881	3.98262	0.7644	0.122112	0.119997
Down	GOTERM_BP_DIRECT	GO:0045766~positive regulation of angiogenesis	14	1.6298	0.00167383	CCBE1, ECM1, GATA6, ALOX12, FGF2, F3, IL1A, ZC3H12A, CXCR2, PTK2B, CHI3L1, ANGPTL4, EPHA1, RAPGEF3	742	115	16792	2.75505	0.992714	0.204905	0.203649
Down	GOTERM_MF_DIRECT	GO:0005088~Ras guanyl-nucleotide exchange factor activity	14	1.6298	0.00171592	SPTBN5, FGF2, EGFR, EREG, GRIN1, ERBB3, RASGEF1B, KIT, IL3RA, NRTN, JAK3, LAT, FGF22, SPTBN2	748	115	16881	2.74743	0.774009	0.122112	0.119997
Down	GOTERM_MF_DIRECT	GO:0008236~serine-type peptidase activity	10	1.16414	0.00172156	DPP4, ST14, C1R, KLK5, TMPRSS2, TMPRSS11E, KLK10, KLK7, KLK11, KLK12	748	63	16881	3.58225	0.775112	0.122112	0.119997
Down	GOTERM_MF_DIRECT	GO:0001077~transcriptional activator activity, RNA polymerase II core promoter proximal region sequence-specific binding	22	2.56112	0.00190345	TFAP2A, TFAP2B, CEBPA, EGR2, EHF, CEBPB, TFAP2E, BCL11B, CEBPD, PAX5, HOXC13, KLF4, GRHL1, POU2F3, AR, KLF5, DBP, NFIA, OTX1, JUNB, TP63, TP73	748	236	16881	2.10381	0.807942	0.122112	0.119997
Down	GOTERM_BP_DIRECT	GO:0016045~detection of bacterium	5	0.582072	0.00195394	PGLYRP4, PGLYRP3, NOD1, NOD2, HLA-DRB1	742	13	16792	8.70413	0.996805	0.220795	0.219443
Down	GOTERM_BP_DIRECT	GO:0019372~lipoxygenase pathway	5	0.582072	0.00195394	ALOX5, PLA2G3, ALOX12B, ALOX12, ALOXE3	742	13	16792	8.70413	0.996805	0.220795	0.219443
Down	GOTERM_MF_DIRECT	GO:0005149~interleukin-1 receptor binding	5	0.582072	0.0019741	IL1A, IL1RN, IL37, IL36G, IL36RN	748	13	16881	8.68007	0.819362	0.122112	0.119997
Down	GOTERM_CC_DIRECT	GO:0009986~cell surface	40	4.65658	0.00199313	EPHB6, NOTCH1, ITGB4, LPAR2, TGFA, MST1R, FZD10, NOD2, ACVR1B, AREG, EGFR, ICAM1, DPP4, WNT6, TMEM102, CXCR2, ANXA9, IL6R, FGF22, ASIC1, PROM2, CD74, EPHA4, CXADR, KRT4, SORT1, SLC11A2, ANK3, F3, PRLR, RGMA, GRIN1, CYP2W1, LY6D, HLA-DRA, SLC26A9, MET, CD44, HLA-DRB1, TLR2	807	542	18224	1.6666	0.540721	0.0388661	0.0367733
Down	KEGG_PATHWAY	hsa04014:Ras signaling pathway	21	2.4447	0.00211868	PLA2G4F, PLA2G4D, PLA2G4E, PLA2G4B, PLA2G3, GAB2, FGF2, ETS2, EGFR, GRIN1, TIAM1, AFDN, ZAP70, RASA4, KIT, RAC2, PAK6, RIN1, MET, LAT, FGF22	303	226	6879	2.10957	0.403996	0.12924	0.124473
Down	GOTERM_BP_DIRECT	GO:0006915~apoptotic process	41	4.77299	0.00242853	CYFIP2, BEX2, NOD1, AHR, ZFP36L1, CST3, CASP14, TMEM102, NUAK2, PPP1R13L, ZC3H12A, PTK2B, PAK6, MAP3K8, MAP3K9, TNS4, BCL2L14, ZNF385A, TP63, TFAP2B, GSDMA, MAP3K1, DAPK2, MX1, HIP1R, RASSF7, FBXO10, EDAR, DUSP22, IL1A, TIAM1, SLC5A8, CHI3L1, ELMO3, S100A9, CARD14, S100A8, TNFRSF21, BNIPL, TLR2, TP73	742	567	16792	1.63644	0.99921	0.26426	0.262641
Down	GOTERM_BP_DIRECT	GO:0003382~epithelial cell morphogenesis	5	0.582072	0.00264076	AR, BCL11B, RAB25, HRH2, GRHL2	742	14	16792	8.0824	0.999577	0.267745	0.266105
Down	GOTERM_BP_DIRECT	GO:0010951~negative regulation of endopeptidase activity	14	1.6298	0.00264282	ITIH5, SERPINB10, SPINK4, SERPINA12, CSTA, SERPINB12, SERPINB2, PZP, PAPLN, SPINT2, SERPINA6, WFDC5, SERPINB5, COL7A1	742	121	16792	2.61843	0.99958	0.267745	0.266105
Down	GOTERM_MF_DIRECT	GO:0005509~calcium ion binding	49	5.70431	0.00281323	TENM2, CBLC, CELSR1, CELSR2, CDH3, CDH1, CHP2, ANXA9, TGM3, CCBE1, S100A2, MMP1, PLA2G4B, FLG2, STIM1, VSNL1, CDHR1, PITPNM3, DSG1, VWA2, DSG3, MCTP2, DNASE1L2, S100A9, DSC1, S100A8, S100A7, FLG, NOTCH1, C1S, CABP7, C1R, LTBP2, SCUBE2, PRRG4, DUOX1, S100A12, DUOX2, JAG2, JAG1, SUSD1, DLK2, GRIN1, HRNR, CAPN14, SYT12, FAT2, PLCH2, ADGRL3	748	717	16881	1.54232	0.912812	0.162417	0.159604
Down	GOTERM_BP_DIRECT	GO:0045087~innate immune response	33	3.84168	0.00283217	PGLYRP4, PGLYRP3, NLRX1, C1S, C1R, NOD1, MST1R, NOD2, PRDM1, TREM1, C2, LGALS3, IL1RL2, PTK2B, S100A12, IL36RN, JAK3, TNK2, MX2, TNK1, MX1, IL36G, PTK6, FGR, ZAP70, TEC, IRF7, F2RL1, SMPDL3B, S100A9, S100A8, S100A7, TLR2	742	430	16792	1.73678	0.999759	0.268057	0.266414
Down	GOTERM_BP_DIRECT	GO:0006814~sodium ion transport	11	1.28056	0.00291744	SLC22A4, SCNN1G, SLC5A8, SLC10A6, SLC5A9, SCNN1B, SLC6A15, SLC4A11, SLC5A10, SLC5A1, ASIC1	742	81	16792	3.07331	0.999813	0.268057	0.266414
Down	GOTERM_BP_DIRECT	GO:0008284~positive regulation of cell proliferation	35	4.07451	0.00291961	HDAC4, CNTFR, NOTCH1, BNC1, TGFA, LAMC2, ALOX12, MST1R, FGF2, AREG, EGFR, DPP4, CST3, RAB25, CXCR2, CHP2, RAC2, PTK2B, STX3, IL6R, KRT6A, TBX1, TFAP2B, GAB2, OSMR, NCCRP1, EREG, ACER2, ALDH3A1, TIAM1, AR, KLF5, ALDH1A2, KIT, EPHA1	742	466	16792	1.69973	0.999814	0.268057	0.266414
Down	GOTERM_BP_DIRECT	GO:0018108~peptidyl-tyrosine phosphorylation	16	1.86263	0.00317656	EPHA4, MST1R, FGF2, EGFR, EREG, FGR, ZAP70, TEC, ERBB3, KIT, IL3RA, PTK2B, EPHA1, JAK3, MET, FGF22	742	153	16792	2.36661	0.999913	0.28281	0.281077
Down	GOTERM_MF_DIRECT	GO:0005200~structural constituent of cytoskeleton	13	1.51339	0.00342352	DSP, MYLIP, EPB41, KRT2, ANK3, KRT5, PPL, EPB41L5, KRT19, TUBB3, KRT14, KRT6A, SPTBN2	748	110	16881	2.66715	0.948689	0.178888	0.175789
Down	GOTERM_BP_DIRECT	GO:0042127~regulation of cell proliferation	18	2.09546	0.0034553	JAG2, LAMA5, IL4R, JAG1, TFAP2E, TNK2, TNK1, PTK6, SAT1, PTGS1, DUSP22, FGR, TEC, ERBB3, KIT, PTK2B, JUNB, TNFRSF21	742	185	16792	2.20191	0.999962	0.292615	0.290822
Down	GOTERM_BP_DIRECT	GO:0036152~phosphatidylethanolamine acyl-chain remodeling	6	0.698487	0.00348588	PLA2G4F, PLA2G4D, PLA2G4E, PLA2G4B, PLA2G3, PLBD1	742	24	16792	5.65768	0.999965	0.292615	0.290822
Down	GOTERM_MF_DIRECT	GO:0005272~sodium channel activity	5	0.582072	0.00351166	SCNN1G, SCNN1B, SCNN1A, SLC4A11, ASIC1	748	15	16881	7.52273	0.952472	0.178888	0.175789
Down	KEGG_PATHWAY	hsa04750:Inflammatory mediator regulation of TRP channels	12	1.39697	0.00360358	HRH1, PLA2G4F, PLA2G4D, PLA2G4E, PLA2G4B, TRPV3, F2RL1, ALOX12, ADCY7, MAPK13, ASIC1, ADCY5	303	98	6879	2.77996	0.585574	0.175855	0.169368
Down	GOTERM_BP_DIRECT	GO:0042552~myelination	8	0.931315	0.00377672	CMTM8, EGR2, XK, PLLP, MAL2, MBP, TNFRSF21, KLK6	742	46	16792	3.93578	0.999985	0.308222	0.306334
Down	GOTERM_MF_DIRECT	GO:0004715~non-membrane spanning protein tyrosine kinase activity	8	0.931315	0.0038352	FGR, ZAP70, TEC, TNK2, TNK1, PTK2B, PTK6, JAK3	748	46	16881	3.9249	0.964123	0.184516	0.18132
Down	GOTERM_MF_DIRECT	GO:0015280~ligand-gated sodium channel activity	4	0.465658	0.00408899	SCNN1G, SCNN1B, SCNN1A, ASIC1	748	8	16881	11.2841	0.971227	0.186372	0.183144
Down	GOTERM_BP_DIRECT	GO:0019369~arachidonic acid metabolic process	6	0.698487	0.00420151	CYP4F2, PLA2G4B, ALOX12B, ALOX12, DAGLB, ALOXE3	742	25	16792	5.43137	0.999996	0.321846	0.319874
Down	GOTERM_BP_DIRECT	GO:0045944~positive regulation of transcription from RNA polymerase II promoter	62	7.21769	0.0042434	EHF, CHD7, ADIRF, HOXC13, AHR, FGF2, ETS2, DBP, ZMIZ1, SOX15, ZC3H12A, CHP2, JUNB, TP63, LMO1, ABHD14B, PAX5, POU3F1, RGMA, OVOL2, IL1A, AR, TET3, IRF7, AHRR, MET, TLR2, HDAC4, CEBPA, CEBPB, NOTCH1, CEBPD, GATA6, ADRB2, NOD2, ACVR1B, BARX2, EGFR, ZNF821, OTX1, TFAP2A, TBX1, TFAP2B, CDKN2B, EGR2, JAG1, BCL11B, TFAP2E, BCL11A, PCGF5, GRHL3, GRHL1, KLF4, BMP7, GRHL2, POU2F3, GRIN1, RNF222, KLF5, NFI…	742	981	16792	1.43028	0.999996	0.321846	0.319874
Down	GOTERM_CC_DIRECT	GO:0005882~intermediate filament	13	1.51339	0.00425944	FLG, DSP, KRT80, KRT4, KRT2, KRT23, KRT5, KRT10, KRT19, KRT14, PKP2, PKP1, KRT6A	807	113	18224	2.59798	0.810758	0.0791038	0.0748444
Down	GOTERM_BP_DIRECT	GO:0045600~positive regulation of fat cell differentiation	8	0.931315	0.00427229	CEBPA, CEBPB, KLF5, WIF1, ZC3H12A, ADIRF, ZNF385A, ZFP36L1	742	47	16792	3.85204	0.999997	0.321846	0.319874
Down	GOTERM_CC_DIRECT	GO:0005576~extracellular region	94	10.943	0.00446575	EPHB6, PGLYRP4, DHRS13, PGLYRP3, ECM1, PZP, LAMC2, SPINT2, DMKN, ISM1, TREM1, FGF2, WFDC5, CXCL16, IL4I1, C1QTNF7, CDH1, ACP7, LIPN, LIPM, CA6, NRTN, IL6R, SPINK4, KRTDAP, SERPINB2, CXADR, SPINK7, MMP1, PLA2G4B, FST, SPINK5, TMPRSS11E, TMPRSS11F, PRLR, EREG, OSCAR, IL1A, AZGP1, COL4A6, COL4A5, ANGPTL4, DNASE1L2, S100A9, MET, S100A8, CFB, S100A7, COL17A1, ITIH5, LAMA5, PMEL, NOTCH1, CFH, C1S, C1R,…	807	1610	18224	1.31848	0.82545	0.0791657	0.0749029
Down	GOTERM_MF_DIRECT	GO:0023026~MHC class II protein complex binding	5	0.582072	0.00452008	CD74, HLA-DRA, HLA-DOA, HLA-DOB, HLA-DRB1	748	16	16881	7.05256	0.980224	0.19572	0.19233
Down	KEGG_PATHWAY	hsa05323:Rheumatoid arthritis	11	1.28056	0.00495986	IL1A, MMP1, HLA-DRA, HLA-DOA, HLA-DOB, HLA-DRB1, ATP6V1C2, ATP6V0A1, ICAM1, TLR2, ATP6V1B1	303	88	6879	2.83787	0.702761	0.179612	0.172987
Down	KEGG_PATHWAY	hsa04913:Ovarian steroidogenesis	8	0.931315	0.00515279	PLA2G4F, PLA2G4D, PLA2G4E, ALOX5, PLA2G4B, HSD17B2, ADCY7, ADCY5	303	49	6879	3.70661	0.716497	0.179612	0.172987
Down	GOTERM_BP_DIRECT	GO:0019221~cytokine-mediated signaling pathway	14	1.6298	0.00524308	IL15RA, CEBPA, IL37, IL20RA, IL36G, F3, EREG, IL22RA1, IL1A, DUOX1, IL17REL, KIT, IL6R, DUOX2	742	131	16792	2.41855	1	0.335619	0.333563
Down	GOTERM_BP_DIRECT	GO:0008285~negative regulation of cell proliferation	30	3.49243	0.00539729	DDR1, HDAC4, CEBPA, NOTCH1, FGF2, ADGRG1, GPNMB, PTK2B, SOX7, TFAP2A, TFAP2B, CDKN2B, BCL11B, AXIN2, KLF4, BMP7, EREG, IL1A, AR, AZGP1, ALDH1A2, WNK2, PKP2, SPRY2, IRF6, GPLD1, PTGES, BNIPL, TLR2, TP73	742	396	16792	1.71445	1	0.335619	0.333563
Down	GOTERM_BP_DIRECT	GO:0060749~mammary gland alveolus development	5	0.582072	0.00565052	DDR1, AR, TGFA, PRLR, AREG	742	17	16792	6.6561	1	0.335619	0.333563
Down	GOTERM_BP_DIRECT	GO:0002374~cytokine secretion involved in immune response	3	0.349243	0.00566315	NOD2, TREM1, TLR2	742	3	16792	22.6307	1	0.335619	0.333563
Down	GOTERM_BP_DIRECT	GO:0045110~intermediate filament bundle assembly	3	0.349243	0.00566315	KRT14, PKP2, PKP1	742	3	16792	22.6307	1	0.335619	0.333563
Down	GOTERM_BP_DIRECT	GO:0042335~cuticle development	3	0.349243	0.00566315	DUOX1, TMEM79, DUOX2	742	3	16792	22.6307	1	0.335619	0.333563
Down	GOTERM_BP_DIRECT	GO:0060672~epithelial cell morphogenesis involved in placental branching	3	0.349243	0.00566315	ST14, SPINT2, GRHL2	742	3	16792	22.6307	1	0.335619	0.333563
Down	GOTERM_BP_DIRECT	GO:0010482~regulation of epidermal cell division	3	0.349243	0.00566315	KDF1, SFN, TP63	742	3	16792	22.6307	1	0.335619	0.333563
Down	GOTERM_BP_DIRECT	GO:0072017~distal tubule development	3	0.349243	0.00566315	TFAP2B, NOTCH1, JAG1	742	3	16792	22.6307	1	0.335619	0.333563
Down	GOTERM_CC_DIRECT	GO:0005610~laminin-5 complex	3	0.349243	0.00568882	LAMA5, LAMB3, LAMA3	807	3	18224	22.5824	0.89193	0.0964626	0.0912685
Down	GOTERM_MF_DIRECT	GO:0004029~aldehyde dehydrogenase (NAD) activity	5	0.582072	0.00570655	ALDH3A2, ALDH4A1, ALDH3A1, ALDH2, ALDH1A2	748	17	16881	6.6377	0.992959	0.235327	0.231251
Down	GOTERM_BP_DIRECT	GO:0016331~morphogenesis of embryonic epithelium	4	0.465658	0.00588692	JAG2, LAMA5, ALDH1A2, KDF1	742	9	16792	10.0581	1	0.335619	0.333563
Down	GOTERM_BP_DIRECT	GO:0036151~phosphatidylcholine acyl-chain remodeling	6	0.698487	0.00593644	PLA2G4F, PLA2G4D, PLA2G4E, PLA2G4B, PLA2G3, PLBD1	742	27	16792	5.02905	1	0.335619	0.333563
Down	GOTERM_BP_DIRECT	GO:0007605~sensory perception of sound	14	1.6298	0.00595141	TFAP2A, TBX1, CHD7, SLC52A3, NAV2, ICAM1, GJB2, MARVELD2, GJB3, LRIG1, MYH14, SPRY2, MBP, ATP6V1B1	742	133	16792	2.38218	1	0.335619	0.333563
Down	GOTERM_BP_DIRECT	GO:0018149~peptide cross-linking	8	0.931315	0.00605581	SPRR4, DSP, CSTA, TGM7, TGM5, EVPL, IVL, TGM3	742	50	16792	3.62092	1	0.335619	0.333563
Down	GOTERM_BP_DIRECT	GO:0030324~lung development	10	1.16414	0.00612688	HSD11B1, LAMA5, CEBPA, CCBE1, NOTCH1, ALDH1A2, CHI3L1, FGF2, EGFR, STRA6	742	76	16792	2.97773	1	0.335619	0.333563
Down	GOTERM_BP_DIRECT	GO:0030198~extracellular matrix organization	18	2.09546	0.00616863	DDR1, LAMA5, LAMB3, ITGB4, LAMA3, SPINK5, LAMC2, FGF2, SERPINB5, ICAM1, C6ORF15, CDH1, COL7A1, COL4A6, COL4A5, ITGB6, MPZL3, CD44	742	196	16792	2.07833	1	0.335619	0.333563
Down	GOTERM_CC_DIRECT	GO:0044295~axonal growth cone	5	0.582072	0.00707333	SHTN1, TIAM1, EPHA4, BOC, COBL	807	18	18224	6.27289	0.937238	0.114942	0.108752
Down	GOTERM_BP_DIRECT	GO:0034097~response to cytokine	8	0.931315	0.00752004	SP100, TMEM102, ALDH1A2, OSMR, IL6R, JUNB, PTGES, CXCL16	742	52	16792	3.48165	1	0.401707	0.399246
Down	GOTERM_BP_DIRECT	GO:0060411~cardiac septum morphogenesis	4	0.465658	0.00813641	NOTCH1, JAG1, CHD7, BMP7	742	10	16792	9.05229	1	0.426871	0.424256
Down	GOTERM_MF_DIRECT	GO:0019911~structural constituent of myelin sheath	4	0.465658	0.00819934	CMTM8, PLLP, MAL2, MBP	748	10	16881	9.02727	0.999199	0.308723	0.303376
Down	GOTERM_MF_DIRECT	GO:0019215~intermediate filament binding	4	0.465658	0.00819934	PKP2, PKP1, EPPK1, EVPL	748	10	16881	9.02727	0.999199	0.308723	0.303376
Down	KEGG_PATHWAY	hsa05120:Epithelial cell signaling in Helicobacter pylori infection	9	1.04773	0.00860296	PTPRZ1, CXCR2, NOD1, MET, EGFR, MAPK13, ATP6V1C2, ATP6V0A1, ATP6V1B1	303	67	6879	3.04965	0.878544	0.26239	0.252712
Down	GOTERM_BP_DIRECT	GO:0032526~response to retinoic acid	7	0.814901	0.0087023	ACER2, SP100, HSD17B2, WNT8B, TRIM16, AQP3, PTGES	742	41	16792	3.86378	1	0.44855	0.445802
Down	GOTERM_BP_DIRECT	GO:0006644~phospholipid metabolic process	8	0.931315	0.00923058	PLA2G4F, PLA2G4D, PLA2G4E, PLPPR3, PLA2G4B, GATA6, PLA2G3, PLBD1	742	54	16792	3.3527	1	0.461955	0.459124
Down	GOTERM_CC_DIRECT	GO:0005913~cell-cell adherens junction	25	2.91036	0.00926176	LAD1, EVPL, PPL, EGFR, BAIAP2L1, CDH3, PPP1R13L, TRIM29, CDH1, EPS8L1, PAK6, EPS8L2, SFN, MARK2, SPTBN2, SMAGP, CGN, MPP7, AFDN, SHTN1, PKP2, FAT2, PKP3, NECTIN4, NECTIN1	807	323	18224	1.74786	0.973455	0.144483	0.136704
Down	GOTERM_BP_DIRECT	GO:0046777~protein autophosphorylation	16	1.86263	0.00927683	DDR1, EPHA4, DAPK2, TNK1, MINK1, PTK6, ACVR1B, EGFR, FGR, WNK2, KIT, PTK2B, SIK1, MAP3K9, EPHA1, MARK2	742	172	16792	2.10518	1	0.461955	0.459124
Down	GOTERM_BP_DIRECT	GO:0006811~ion transport	13	1.51339	0.0104236	GABRP, CHRNB1, SLC15A1, SLC15A2, SLC20A2, PLLP, SLC1A1, TMC4, SLC5A8, CHRNE, SLC9A9, SLCO1A2, SLC26A9	742	127	16792	2.31653	1	0.510409	0.507282
Down	KEGG_PATHWAY	hsa04015:Rap1 signaling pathway	18	2.09546	0.0106897	LPAR2, FGF2, ADCY7, EGFR, MAPK13, ADCY5, GRIN1, TIAM1, AFDN, PARD6B, LPAR5, CDH1, KIT, RAC2, MET, LAT, RAPGEF3, FGF22	303	210	6879	1.94597	0.927366	0.28981	0.27912
Down	GOTERM_BP_DIRECT	GO:0043507~positive regulation of JUN kinase activity	6	0.698487	0.0108095	TIAM1, EPHA4, PTK2B, FZD10, ARHGEF5, FGD2	742	31	16792	4.38014	1	0.512947	0.509804
Down	GOTERM_BP_DIRECT	GO:0043306~positive regulation of mast cell degranulation	4	0.465658	0.0108246	FGR, ZAP70, IL4R, GAB2	742	11	16792	8.22936	1	0.512947	0.509804
Down	GOTERM_CC_DIRECT	GO:0043296~apical junction complex	4	0.465658	0.0108938	CCDC85C, CDH1, SHROOM3, NECTIN1	807	11	18224	8.21178	0.986044	0.163406	0.154608
Down	GOTERM_MF_DIRECT	GO:0050786~RAGE receptor binding	4	0.465658	0.0109073	S100A12, S100A9, S100A8, S100A7	748	11	16881	8.20661	0.999925	0.350641	0.344568
Down	GOTERM_MF_DIRECT	GO:0008970~phosphatidylcholine 1-acylhydrolase activity	4	0.465658	0.0109073	PLA2G4F, PLA2G4D, PLA2G4E, PLA2G4B	748	11	16881	8.20661	0.999925	0.350641	0.344568
Down	GOTERM_MF_DIRECT	GO:0004623~phospholipase A2 activity	6	0.698487	0.0109322	PLA2G4F, PLA2G4D, PLA2G4E, PLA2G4B, PLA2G3, PLBD1	748	31	16881	4.36804	0.999927	0.350641	0.344568
Down	GOTERM_MF_DIRECT	GO:0005154~epidermal growth factor receptor binding	6	0.698487	0.0109322	TNK2, CBLC, TGFA, AREG, FAM83B, EREG	748	31	16881	4.36804	0.999927	0.350641	0.344568
Down	GOTERM_BP_DIRECT	GO:0007173~epidermal growth factor receptor signaling pathway	8	0.931315	0.0112097	PIGR, GRB7, PTK2B, TGFA, AREG, EGFR, FAM83B, EREG	742	56	16792	3.23296	1	0.522763	0.51956
Down	GOTERM_BP_DIRECT	GO:0071300~cellular response to retinoic acid	9	1.04773	0.0117037	TBX1, WNT6, ALDH1A2, WNT8B, PTK2B, PTK6, FZD10, KLF4, WNT3	742	70	16792	2.90966	1	0.536795	0.533506
Down	GOTERM_MF_DIRECT	GO:0001618~virus receptor activity	9	1.04773	0.0118881	DPP4, CXADR, SLC20A2, ITGB6, NECTIN4, CLDN1, HLA-DRB1, ICAM1, NECTIN1	748	70	16881	2.90162	0.999968	0.367682	0.361313
Down	GOTERM_BP_DIRECT	GO:0003091~renal water homeostasis	6	0.698487	0.0123571	TFAP2B, CYP4F2, MYO5B, ADCY7, AQP3, ADCY5	742	32	16792	4.24326	1	0.536795	0.533506
Down	GOTERM_BP_DIRECT	GO:0045595~regulation of cell differentiation	6	0.698487	0.0123571	TFAP2A, TFAP2B, SPRY2, SIK1, KLF4, KLK6	742	32	16792	4.24326	1	0.536795	0.533506
Down	GOTERM_BP_DIRECT	GO:0070830~bicellular tight junction assembly	6	0.698487	0.0123571	PARD6B, MARVELD2, MARVELD3, CLDN1, GRHL2, MPP7	742	32	16792	4.24326	1	0.536795	0.533506
Down	GOTERM_BP_DIRECT	GO:0010628~positive regulation of gene expression	21	2.4447	0.0124241	TFAP2A, WNT10A, ALOX12, ALOX12B, ANK3, PRDM1, KLF4, POU3F1, EDAR, IL1A, AR, WNT6, CDH3, ERBB3, ALDH1A2, KIT, ZC3H12A, SPRY2, SLC26A9, WNT3, TLR2	742	262	16792	1.81391	1	0.536795	0.533506
Down	GOTERM_CC_DIRECT	GO:0030175~filopodium	9	1.04773	0.0128704	SHTN1, EPHA4, TENM2, CXADR, ACPP, SRCIN1, RAPGEF3, DEF6, MYO1G	807	71	18224	2.86256	0.993604	0.185906	0.175896
Down	GOTERM_BP_DIRECT	GO:0032755~positive regulation of interleukin-6 production	7	0.814901	0.0135949	IL1A, IL1RL2, NOD1, NOD2, IL6R, MAPK13, TLR2	742	45	16792	3.52034	1	0.578869	0.575322
Down	KEGG_PATHWAY	hsa04530:Tight junction	10	1.16414	0.0136348	AFDN, CLDN4, PARD6B, PPP2R2C, CLDN23, MYH14, CGN, CLDN1, TJP3, LLGL2	303	87	6879	2.60954	0.964908	0.332688	0.320417
Down	GOTERM_MF_DIRECT	GO:0002020~protease binding	11	1.28056	0.0138938	DPP4, CST3, CCBE1, CSTA, ECM1, STIM1, CHL1, KIT, MBP, CST6, F3	748	101	16881	2.45792	0.999995	0.414898	0.407711
Down	GOTERM_BP_DIRECT	GO:0045747~positive regulation of Notch signaling pathway	6	0.698487	0.0140481	JAG2, NOTCH1, JAG1, KIT, NOD2, TP63	742	33	16792	4.11468	1	0.58962	0.586008
Down	GOTERM_CC_DIRECT	GO:0042613~MHC class II protein complex	5	0.582072	0.0147021	CD74, HLA-DRA, HLA-DOA, HLA-DOB, HLA-DRB1	807	22	18224	5.13236	0.9969	0.204779	0.193752
Down	GOTERM_BP_DIRECT	GO:0045165~cell fate commitment	7	0.814901	0.0150677	WNT6, WNT10A, GATA6, WNT8B, SPRY2, PRDM1, WNT3	742	46	16792	3.44381	1	0.623505	0.619685
Down	GOTERM_MF_DIRECT	GO:0046983~protein dimerization activity	14	1.6298	0.0158471	TFAP2A, TBX1, TFAP2B, SLC4A11, AHR, ANO7, CELSR1, ASCL2, ANO1, AR, AHRR, ABCG1, HES4, ATP6V1C2	748	150	16881	2.10636	0.999999	0.457454	0.44953
Down	GOTERM_BP_DIRECT	GO:0043588~skin development	6	0.698487	0.0158879	TFAP2B, WNT10A, GJB3, ITGB4, OVOL1, ASPRV1	742	34	16792	3.99366	1	0.645331	0.641377
Down	GOTERM_MF_DIRECT	GO:0004872~receptor activity	18	2.09546	0.0164007	EPHB6, NOTCH1, SEMA4D, SLC20A2, ITGB4, SMAGP, BTN1A1, TACSTD2, NRXN3, TREM1, ICAM1, EDAR, MED30, F2RL1, ITGB6, NECTIN4, TLR2, STRA6	748	217	16881	1.87202	0.999999	0.458161	0.450225
Down	KEGG_PATHWAY	hsa05146:Amoebiasis	11	1.28056	0.0175583	SERPINB10, LAMA5, GNA15, GNAL, SERPINB2, LAMB3, LAMA3, COL4A6, COL4A5, LAMC2, TLR2	303	106	6879	2.35597	0.986731	0.338769	0.326274
Down	GOTERM_BP_DIRECT	GO:0060644~mammary gland epithelial cell differentiation	4	0.465658	0.0175692	CEBPB, IRF6, PRLR, FGF2	742	13	16792	6.9633	1	0.645331	0.641377
Down	GOTERM_BP_DIRECT	GO:0061029~eyelid development in camera-type eye	4	0.465658	0.0175692	TFAP2A, GRHL3, EGFR, STRA6	742	13	16792	6.9633	1	0.645331	0.641377
Down	GOTERM_BP_DIRECT	GO:0035909~aorta morphogenesis	4	0.465658	0.0175692	TBX1, TFAP2B, JAG1, CHD7	742	13	16792	6.9633	1	0.645331	0.641377
Down	GOTERM_MF_DIRECT	GO:0008028~monocarboxylic acid transmembrane transporter activity	4	0.465658	0.0177002	SLC5A8, SLC16A6, EMB, SLC16A14	748	13	16881	6.94406	1	0.469384	0.461254
Down	GOTERM_BP_DIRECT	GO:0046085~adenosine metabolic process	3	0.349243	0.0177916	NT5C3A, ACPP, PTGDR	742	5	16792	13.5784	1	0.645331	0.641377
Down	GOTERM_BP_DIRECT	GO:0048730~epidermis morphogenesis	3	0.349243	0.0177916	WNT10A, KLK14, KLF4	742	5	16792	13.5784	1	0.645331	0.641377
Down	GOTERM_BP_DIRECT	GO:0051546~keratinocyte migration	3	0.349243	0.0177916	FERMT1, LTB4R2, KRT2	742	5	16792	13.5784	1	0.645331	0.641377
Down	GOTERM_BP_DIRECT	GO:0010656~negative regulation of muscle cell apoptotic process	3	0.349243	0.0177916	ZC3H12A, PTK2B, ALOX12	742	5	16792	13.5784	1	0.645331	0.641377
Down	GOTERM_BP_DIRECT	GO:0051122~hepoxilin biosynthetic process	3	0.349243	0.0177916	ALOX12B, ALOX12, ALOXE3	742	5	16792	13.5784	1	0.645331	0.641377
Down	GOTERM_BP_DIRECT	GO:2000647~negative regulation of stem cell proliferation	3	0.349243	0.0177916	KDF1, OVOL1, OVOL2	742	5	16792	13.5784	1	0.645331	0.641377
Down	GOTERM_CC_DIRECT	GO:0034706~sodium channel complex	3	0.349243	0.0178697	SCNN1G, SCNN1B, SCNN1A	807	5	18224	13.5494	0.999117	0.240316	0.227376
Down	GOTERM_MF_DIRECT	GO:0050544~arachidonic acid binding	3	0.349243	0.0178865	STX3, S100A9, S100A8	748	5	16881	13.5409	1	0.469384	0.461254
Down	KEGG_PATHWAY	hsa04912:GnRH signaling pathway	10	1.16414	0.0179054	PLA2G4F, MAP3K1, PLA2G4D, PLA2G4E, PLA2G4B, PTK2B, ADCY7, EGFR, MAPK13, ADCY5	303	91	6879	2.49483	0.987827	0.338769	0.326274
Down	GOTERM_BP_DIRECT	GO:0007613~memory	8	0.931315	0.0189735	HRH1, CEBPB, KCNK10, HRH2, DRD1, RIN1, KLK8, ASIC1	742	62	16792	2.92009	1	0.679807	0.675642
Down	KEGG_PATHWAY	hsa04550:Signaling pathways regulating pluripotency of stem cells	13	1.51339	0.0197443	WNT10A, PCGF5, WNT8B, FZD10, AXIN2, KLF4, ACVR1B, FGF2, MAPK13, WNT6, OTX1, JAK3, WNT3	303	140	6879	2.10813	0.992294	0.338769	0.326274
Down	GOTERM_BP_DIRECT	GO:0001843~neural tube closure	9	1.04773	0.019983	CECR2, ST14, SHROOM3, COBL, GRHL3, SPINT2, CELSR1, GRHL2, RGMA	742	77	16792	2.64515	1	0.705995	0.70167
Down	GOTERM_MF_DIRECT	GO:0005089~Rho guanyl-nucleotide exchange factor activity	9	1.04773	0.020283	TIAM1, ALS2CL, ARHGEF37, PLEKHG6, EPS8L1, ARHGEF4, EPS8L2, ARHGEF5, FGD2	748	77	16881	2.63784	1	0.516619	0.507671
Down	GOTERM_BP_DIRECT	GO:0007165~signal transduction	67	7.79977	0.0202843	CNTFR, ECM1, TENM2, CLIC3, FGF2, TMEM102, CHL1, RASSF4, RAC2, ANXA9, HLA-DOA, HLA-DOB, IL15RA, TLE3, CHRNB1, IL4R, KCNK10, ABCC8, FST, ARAP2, ANK3, RGMB, AR, CLDN4, RASA4, KIT, PKP1, RIN1, S100A9, MET, RAPGEF3, TNFRSF21, TLR2, PTGES, GRB7, PLPPR3, NRXN3, WNT8B, DAPP1, NOD1, MST1R, ACVR1B, NDRG2, EGFR, IL1RL2, PDE11A, ERBB3, RASSF10, WIF1, CHRNE, CXCR2, PTK2B, SFN, ASIC1, GABRP, CD74, BCL11B, BCL1…	742	1161	16792	1.30599	1	0.705995	0.70167
Down	GOTERM_CC_DIRECT	GO:0045121~membrane raft	17	1.97905	0.0209188	CMTM8, CXADR, PLLP, CBLC, RGMB, EGFR, LTB4R, ICAM1, DPP4, GRIP1, ZAP70, ADGRG1, MAL2, PTK2B, LAT, PROM2, TLR2	807	206	18224	1.8636	0.999737	0.271944	0.257301
Down	KEGG_PATHWAY	hsa05321:Inflammatory bowel disease (IBD)	8	0.931315	0.0213564	IL1A, IL4R, HLA-DRA, NOD2, HLA-DOA, HLA-DOB, HLA-DRB1, TLR2	303	64	6879	2.83787	0.994843	0.338769	0.326274
Down	GOTERM_BP_DIRECT	GO:0007155~cell adhesion	31	3.60885	0.0213671	DDR1, ITGB4, LAMA3, LAMC2, ICAM1, ADGRG1, CDH3, PDZD2, GPNMB, CHL1, BOC, CLCA2, ITGB6, MPZL3, EPHA4, CDSN, LAMB3, SEMA4D, RGMB, GRHL2, SLURP1, AFDN, FERMT1, AZGP1, COL7A1, LY6D, COL4A6, PKP1, NECTIN4, CD44, NECTIN1	742	459	16792	1.52844	1	0.705995	0.70167
Down	GOTERM_BP_DIRECT	GO:0009395~phospholipid catabolic process	4	0.465658	0.0216406	PLA2G4F, PLA2G4D, PLA2G4E, ABHD6	742	14	16792	6.46592	1	0.705995	0.70167
Down	GOTERM_BP_DIRECT	GO:0001516~prostaglandin biosynthetic process	4	0.465658	0.0216406	CD74, PLA2G4F, PTGES, PTGS1	742	14	16792	6.46592	1	0.705995	0.70167
Down	GOTERM_BP_DIRECT	GO:0002009~morphogenesis of an epithelium	4	0.465658	0.0216406	CA2, RIPK4, SERPINB5, KRT6A	742	14	16792	6.46592	1	0.705995	0.70167
Down	GOTERM_BP_DIRECT	GO:0010839~negative regulation of keratinocyte proliferation	4	0.465658	0.0216406	KDF1, EPPK1, SFN, SLURP1	742	14	16792	6.46592	1	0.705995	0.70167
Down	GOTERM_MF_DIRECT	GO:0030676~Rac guanyl-nucleotide exchange factor activity	4	0.465658	0.0218	TIAM1, EPS8L1, ARHGEF4, EPS8L2	748	14	16881	6.44805	1	0.524411	0.515328
Down	GOTERM_MF_DIRECT	GO:0016702~oxidoreductase activity, acting on single donors with incorporation of molecular oxygen, incorporation of two atoms of oxygen	4	0.465658	0.0218	ALOX5, ALOX12B, ALOX12, ALOXE3	748	14	16881	6.44805	1	0.524411	0.515328
Down	GOTERM_BP_DIRECT	GO:0007189~adenylate cyclase-activating G-protein coupled receptor signaling pathway	7	0.814901	0.0220626	GNAL, PTGER3, DRD1, ADRB2, ADCY7, PTGDR, ADCY5	742	50	16792	3.1683	1	0.705995	0.70167
Down	GOTERM_BP_DIRECT	GO:0007157~heterophilic cell-cell adhesion via plasma membrane cell adhesion molecules	7	0.814901	0.0220626	TENM2, CXADR, JAML, SMAGP, NECTIN4, ICAM1, NECTIN1	742	50	16792	3.1683	1	0.705995	0.70167
Down	KEGG_PATHWAY	hsa05145:Toxoplasmosis	11	1.28056	0.0221948	LAMA5, LAMB3, ALOX5, LAMA3, HLA-DRA, LAMC2, HLA-DOA, HLA-DOB, HLA-DRB1, MAPK13, TLR2	303	110	6879	2.2703	0.995816	0.338769	0.326274
Down	KEGG_PATHWAY	hsa00592:alpha-Linolenic acid metabolism	5	0.582072	0.0222144	PLA2G4F, PLA2G4D, PLA2G4E, PLA2G4B, PLA2G3	303	25	6879	4.54059	0.995837	0.338769	0.326274
Down	GOTERM_BP_DIRECT	GO:0048813~dendrite morphogenesis	6	0.698487	0.0223477	MINK1, SLC11A2, MAP6, HPRT1, MAPK8IP2, CELSR2	742	37	16792	3.66985	1	0.705995	0.70167
Down	GOTERM_BP_DIRECT	GO:0034332~adherens junction organization	6	0.698487	0.0223477	DSP, AFDN, CDH3, CDH1, NECTIN4, NECTIN1	742	37	16792	3.66985	1	0.705995	0.70167
Down	GOTERM_MF_DIRECT	GO:0043236~laminin binding	5	0.582072	0.0229403	LGALS3, ECM1, C6ORF15, LYPD3, LYPD5	748	25	16881	4.51364	1	0.536927	0.527627
Down	GOTERM_CC_DIRECT	GO:0005604~basement membrane	9	1.04773	0.0232613	COL17A1, CST3, LAMA5, LAD1, COL7A1, LAMA3, VWA2, RELL2, MEGF9	807	79	18224	2.57268	0.999897	0.292642	0.276885
Down	GOTERM_BP_DIRECT	GO:0000165~MAPK cascade	20	2.32829	0.0235691	SPTBN5, MAP3K1, PPM1L, MAPK8IP2, FGF2, EGFR, MAPK13, ZFP36L1, EREG, GRIN1, ERBB3, RASA4, KIT, IL3RA, PTK2B, NRTN, JAK3, LAT, FGF22, SPTBN2	742	262	16792	1.72754	1	0.73501	0.730506
Down	GOTERM_BP_DIRECT	GO:0046330~positive regulation of JNK cascade	8	0.931315	0.0240073	EDAR, DUSP22, IL1A, MINK1, F2RL1, PTK2B, NOD1, NOD2	742	65	16792	2.78532	1	0.73501	0.730506
Down	GOTERM_BP_DIRECT	GO:0034220~ion transmembrane transport	17	1.97905	0.0240167	ATP8A1, GRIK5, ANO9, GRIK4, ANO7, ATP2C2, AQP3, ANO1, SCNN1G, SCNN1B, SCNN1A, CLCA2, ATP13A5, ASIC1, ATP6V1B1, ATP6V1C2, ATP6V0A1	742	210	16792	1.83201	1	0.73501	0.730506
Down	GOTERM_MF_DIRECT	GO:0005102~receptor binding	25	2.91036	0.0247177	CNTFR, TENM2, LAMA3, CROT, ABCA12, DPP4, MAP7, PTK2B, NRTN, JAK3, CXADR, SEMA4D, SMAGP, TNK1, PTK6, NSG1, GRIN1, AR, ZAP70, TEC, ACOX2, F2RL1, PICK1, NECTIN4, NECTIN1	748	353	16881	1.59831	1	0.55703	0.547381
Down	GOTERM_CC_DIRECT	GO:0045211~postsynaptic membrane	17	1.97905	0.025488	GABRP, CHRNB1, EPHA4, TENM2, GABBR1, GRIK5, MINK1, KLHL17, GRIK4, ANK3, NSG1, SRCIN1, GRIN1, GRIP1, CHRNE, PICK1, ANKS1B	807	211	18224	1.81944	0.999958	0.310635	0.293908
Down	GOTERM_BP_DIRECT	GO:0030593~neutrophil chemotaxis	8	0.931315	0.0258711	LGALS3, CXADR, JAML, CXCR2, S100A12, TREM1, S100A9, S100A8	742	66	16792	2.74312	1	0.742019	0.737473
Down	GOTERM_BP_DIRECT	GO:0010960~magnesium ion homeostasis	3	0.349243	0.0259132	TFAP2B, ANK3, EGFR	742	6	16792	11.3154	1	0.742019	0.737473
Down	GOTERM_BP_DIRECT	GO:0048733~sebaceous gland development	3	0.349243	0.0259132	CBX7, WNT10A, ZDHHC21	742	6	16792	11.3154	1	0.742019	0.737473
Down	GOTERM_BP_DIRECT	GO:0035878~nail development	3	0.349243	0.0259132	ITGB4, HOXC13, FOXN1	742	6	16792	11.3154	1	0.742019	0.737473
Down	GOTERM_BP_DIRECT	GO:0048681~negative regulation of axon regeneration	3	0.349243	0.0259132	EPHA4, KLK8, RGMA	742	6	16792	11.3154	1	0.742019	0.737473
Down	GOTERM_MF_DIRECT	GO:0004969~histamine receptor activity	3	0.349243	0.0260491	HRH1, HRH2, ZNF219	748	6	16881	11.2841	1	0.55703	0.547381
Down	GOTERM_MF_DIRECT	GO:0004030~aldehyde dehydrogenase [NAD(P)+] activity	3	0.349243	0.0260491	ALDH3A2, ALDH3A1, ALDH2	748	6	16881	11.2841	1	0.55703	0.547381
Down	GOTERM_BP_DIRECT	GO:0006691~leukotriene metabolic process	4	0.465658	0.0261817	ABCC1, ALOX5, CYP4F2, TLR2	742	15	16792	6.03486	1	0.742019	0.737473
Down	GOTERM_BP_DIRECT	GO:0035023~regulation of Rho protein signal transduction	9	1.04773	0.026247	TIAM1, ALS2CL, ARHGEF37, PLEKHG6, EPS8L1, ARHGEF4, EPS8L2, ARHGEF5, FGD2	742	81	16792	2.51453	1	0.742019	0.737473
Down	GOTERM_BP_DIRECT	GO:0042472~inner ear morphogenesis	7	0.814901	0.0262662	TBX1, TFAP2A, CHD7, SPRY2, OTX1, CELSR1, ATP6V1B1	742	52	16792	3.04644	1	0.742019	0.737473
Down	GOTERM_MF_DIRECT	GO:0032395~MHC class II receptor activity	4	0.465658	0.0263721	HLA-DRA, HLA-DOA, HLA-DOB, HLA-DRB1	748	15	16881	6.01818	1	0.55703	0.547381
Down	GOTERM_BP_DIRECT	GO:0055088~lipid homeostasis	6	0.698487	0.0274799	CEBPA, ACOX2, PKP2, ABCA12, PNPLA1, ASGR2	742	39	16792	3.48165	1	0.761659	0.756992
Down	GOTERM_BP_DIRECT	GO:0050890~cognition	6	0.698487	0.0274799	CHL1, CHD7, HLA-DRA, TMPRSS11E, CBR3, STRA6	742	39	16792	3.48165	1	0.761659	0.756992
Down	KEGG_PATHWAY	hsa04724:Glutamatergic synapse	11	1.28056	0.0276629	PLA2G4F, PLA2G4D, PLA2G4E, GRIK5, PLA2G4B, SLC1A1, GRIK4, GLUL, ADCY7, GRIN1, ADCY5	303	114	6879	2.19064	0.998935	0.369669	0.356034
Down	GOTERM_CC_DIRECT	GO:0031252~cell leading edge	6	0.698487	0.0277262	SHTN1, ITGB4, CDC42BPG, DOCK8, KDF1, BSPRY	807	39	18224	3.47422	0.999983	0.318036	0.300911
Down	GOTERM_CC_DIRECT	GO:0071944~cell periphery	6	0.698487	0.0277262	KRT19, TUBB3, KRT14, EPPK1, MBP, ARHGEF5	807	39	18224	3.47422	0.999983	0.318036	0.300911
Down	GOTERM_BP_DIRECT	GO:0006952~defense response	8	0.931315	0.0278314	CST3, CD74, MX2, MX1, NOD1, MST1R, NOD2, FOXN1	742	67	16792	2.70218	1	0.764194	0.759512
Down	KEGG_PATHWAY	hsa04664:Fc epsilon RI signaling pathway	8	0.931315	0.0287632	PLA2G4F, PLA2G4D, PLA2G4E, PLA2G4B, RAC2, GAB2, LAT, MAPK13	303	68	6879	2.67094	0.999192	0.369669	0.356034
Down	KEGG_PATHWAY	hsa04320:Dorso-ventral axis formation	5	0.582072	0.0287857	PIWIL3, NOTCH1, CPEB2, ETS2, EGFR	303	27	6879	4.20425	0.999197	0.369669	0.356034
Down	GOTERM_MF_DIRECT	GO:0019838~growth factor binding	5	0.582072	0.0296984	ERBB3, RHBDF2, LTBP2, ACVR1B, OSMR	748	27	16881	4.17929	1	0.612352	0.601746
Down	GOTERM_BP_DIRECT	GO:0060292~long term synaptic depression	4	0.465658	0.0311908	PICK1, PTK2B, ABHD6, DRD1	742	16	16792	5.65768	1	0.825573	0.820515
Down	GOTERM_BP_DIRECT	GO:0010832~negative regulation of myotube differentiation	4	0.465658	0.0311908	HDAC4, NOTCH1, BDNF, ANKRD2	742	16	16792	5.65768	1	0.825573	0.820515
Down	GOTERM_BP_DIRECT	GO:0061028~establishment of endothelial barrier	4	0.465658	0.0311908	MARVELD2, F2RL1, RAPGEF3, ICAM1	742	16	16792	5.65768	1	0.825573	0.820515
Down	GOTERM_BP_DIRECT	GO:0036149~phosphatidylinositol acyl-chain remodeling	4	0.465658	0.0311908	PLA2G4F, PLA2G4D, PLA2G4E, PLBD1	742	16	16792	5.65768	1	0.825573	0.820515
Down	GOTERM_MF_DIRECT	GO:0005229~intracellular calcium activated chloride channel activity	4	0.465658	0.0314148	ANO1, CLCA2, ANO9, ANO7	748	16	16881	5.64205	1	0.63268	0.621722
Down	GOTERM_MF_DIRECT	GO:0051015~actin filament binding	12	1.39697	0.0324052	SHTN1, SVIL, NEBL, KLHL17, WIPF3, HIP1R, CORO6, SHROOM3, PICK1, MYH14, EGFR, SYNE2	748	132	16881	2.05165	1	0.637793	0.626746
Down	GOTERM_BP_DIRECT	GO:0055114~oxidation-reduction process	37	4.30733	0.0326347	DHRS12, DHRS13, MOXD1, STEAP4, FRRS1, ALOX12B, HR, SDR9C7, PTGS1, HSD11B1, DUOX1, IL4I1, HEPHL1, ALOX5, CREG2, HSD17B2, ALOXE3, DUOX2, CBR3, VAT1, GPX2, CYP4F2, DIO2, CYP4B1, FMO5, CYP8B1, ALDH4A1, ALDH3A2, ALDH3A1, CYP27C1, CYP2W1, ALDH1A2, CYP2S1, CYP11B1, PYROXD2, DEGS2, CYB561	742	592	16792	1.41442	1	0.856078	0.850834
Down	KEGG_PATHWAY	hsa04390:Hippo signaling pathway	13	1.51339	0.033214	WNT10A, WNT8B, FZD10, AXIN2, BMP7, AREG, WNT6, PARD6B, PPP2R2C, CDH1, WNT3, TP73, LLGL2	303	151	6879	1.95456	0.999737	0.384199	0.370028
Down	GOTERM_BP_DIRECT	GO:0030855~epithelial cell differentiation	8	0.931315	0.0343094	TBX1, LGALS3, EHF, KRT4, TST, KRT14, SPINK5, BMP7	742	70	16792	2.58637	1	0.886795	0.881362
Down	GOTERM_BP_DIRECT	GO:0009913~epidermal cell differentiation	3	0.349243	0.03523	SPINK5, KLF4, OVOL2	742	7	16792	9.69888	1	0.886795	0.881362
Down	GOTERM_BP_DIRECT	GO:1900029~positive regulation of ruffle assembly	3	0.349243	0.03523	EPS8L1, COBL, EPS8L2	742	7	16792	9.69888	1	0.886795	0.881362
Down	GOTERM_BP_DIRECT	GO:0002606~positive regulation of dendritic cell antigen processing and presentation	3	0.349243	0.03523	CD74, NOD1, NOD2	742	7	16792	9.69888	1	0.886795	0.881362
Down	GOTERM_BP_DIRECT	GO:0006810~transport	24	2.79395	0.0353149	RSC1A1, SLC15A1, ABCC1, SLC15A2, SLC20A2, KCNK10, AQP9, SLC6A14, GRIK4, SERPINA6, AQP3, SORL1, SLC6A6, AR, GJB2, XK, FABP4, PITPNM3, CHRNE, CLCA2, MAP6, SLC25A34, ABCG1, ASIC1	742	348	16792	1.56074	1	0.886795	0.881362
Down	KEGG_PATHWAY	hsa00910:Nitrogen metabolism	4	0.465658	0.0360706	CA2, CA6, GLUL, CA13	303	17	6879	5.34188	0.999872	0.384199	0.370028
Down	GOTERM_MF_DIRECT	GO:0005543~phospholipid binding	9	1.04773	0.0363509	TEC, PSD4, DAPP1, NBEAL2, ANXA9, F3, ABCG1, BPIFC, SPTBN2	748	86	16881	2.36179	1	0.699552	0.687435
Down	KEGG_PATHWAY	hsa00591:Linoleic acid metabolism	5	0.582072	0.0363949	PLA2G4F, PLA2G4D, PLA2G4E, PLA2G4B, PLA2G3	303	29	6879	3.91431	0.999882	0.384199	0.370028
Down	KEGG_PATHWAY	hsa04512:ECM-receptor interaction	9	1.04773	0.0364661	LAMA5, LAMB3, ITGB4, LAMA3, COL4A6, COL4A5, LAMC2, ITGB6, CD44	303	87	6879	2.34858	0.999884	0.384199	0.370028
Down	GOTERM_BP_DIRECT	GO:0002504~antigen processing and presentation of peptide or polysaccharide antigen via MHC class II	4	0.465658	0.0366637	HLA-DRA, HLA-DOA, HLA-DOB, HLA-DRB1	742	17	16792	5.32488	1	0.905194	0.899648
Down	GOTERM_BP_DIRECT	GO:0043651~linoleic acid metabolic process	4	0.465658	0.0366637	GSTP1, ALOX12B, ALOX12, ALOXE3	742	17	16792	5.32488	1	0.905194	0.899648
Down	KEGG_PATHWAY	hsa05416:Viral myocarditis	7	0.814901	0.03779	CXADR, RAC2, HLA-DRA, HLA-DOA, HLA-DOB, HLA-DRB1, ICAM1	303	57	6879	2.78808	0.999917	0.384199	0.370028
Down	GOTERM_BP_DIRECT	GO:0001525~angiogenesis	17	1.97905	0.0387059	TBX1, LAMA5, ECM1, JAG1, NRXN3, TGFA, SAT1, EREG, OVOL2, ADGRG1, KLF5, ZC3H12A, PTK2B, ANGPTL4, EPHA1, RAPGEF3, S100A7	742	223	16792	1.72521	1	0.94765	0.941845
Down	GOTERM_MF_DIRECT	GO:0016705~oxidoreductase activity, acting on paired donors, with incorporation or reduction of molecular oxygen	7	0.814901	0.0394508	CYP27C1, CYP2W1, CYP11B1, CYP4F2, CYP2S1, CYP4B1, CYP8B1	748	57	16881	2.77153	1	0.742704	0.729839
Down	GOTERM_BP_DIRECT	GO:0030155~regulation of cell adhesion	6	0.698487	0.0398417	JAG2, LAMA5, LAMA3, PTK2B, PRLR, ICAM1	742	43	16792	3.15778	1	0.967397	0.96147
Down	GOTERM_BP_DIRECT	GO:0021915~neural tube development	5	0.582072	0.0414639	CECR2, NOTCH1, ALDH1A2, GRHL2, ZFP36L1	742	30	16792	3.77179	1	0.998533	0.992416
Down	GOTERM_CC_DIRECT	GO:0009925~basal plasma membrane	5	0.582072	0.0417651	CLDN4, CLCA2, TACSTD2, ANK3, MET	807	30	18224	3.76373	1	0.465382	0.440323
Down	KEGG_PATHWAY	hsa02010:ABC transporters	6	0.698487	0.0422678	ABCC1, ABCC8, ABCA6, ABCB9, ABCA12, ABCG1	303	44	6879	3.09586	0.999973	0.412534	0.397317
Down	GOTERM_BP_DIRECT	GO:0036150~phosphatidylserine acyl-chain remodeling	4	0.465658	0.0425935	PLA2G4F, PLA2G4D, PLA2G4E, PLA2G4B	742	18	16792	5.02905	1	1	0.994212
Down	GOTERM_BP_DIRECT	GO:0036148~phosphatidylglycerol acyl-chain remodeling	4	0.465658	0.0425935	PLA2G4F, PLA2G4D, PLA2G4B, PLA2G3	742	18	16792	5.02905	1	1	0.994212
Down	GOTERM_BP_DIRECT	GO:0045216~cell-cell junction organization	4	0.465658	0.0425935	CXADR, MARVELD2, MARVELD3, CLDN1	742	18	16792	5.02905	1	1	0.994212
Down	GOTERM_MF_DIRECT	GO:0000978~RNA polymerase II core promoter proximal region sequence-specific DNA binding	24	2.79395	0.0441326	TFAP2A, CEBPA, EGR2, EHF, CEBPB, TFAP2E, BCL11B, CEBPD, BCL11A, CHD7, PAX5, PRDM1, GRHL1, OVOL1, POU2F3, ASCL2, ETS2, AR, KLF5, NFIA, ZNF219, OTX1, JUNB, TP73	748	355	16881	1.52574	1	0.79612	0.782331
Down	GOTERM_BP_DIRECT	GO:0048015~phosphatidylinositol-mediated signaling	10	1.16414	0.0445989	ERBB3, AGO4, KIT, PIK3C2G, GAB2, FGF2, EGFR, FGF22, EREG, PIK3C2B	742	106	16792	2.13497	1	1	0.994212
Down	GOTERM_BP_DIRECT	GO:0014902~myotube differentiation	3	0.349243	0.0456211	STIM1, SORT1, BARX2	742	8	16792	8.48652	1	1	0.994212
Down	GOTERM_BP_DIRECT	GO:2000369~regulation of clathrin-mediated endocytosis	3	0.349243	0.0456211	TNK2, HIP1R, PROM2	742	8	16792	8.48652	1	1	0.994212
Down	GOTERM_BP_DIRECT	GO:0048672~positive regulation of collateral sprouting	3	0.349243	0.0456211	SEMA4D, BDNF, BCL11A	742	8	16792	8.48652	1	1	0.994212
Down	GOTERM_BP_DIRECT	GO:0001766~membrane raft polarization	3	0.349243	0.0456211	CMTM8, PLLP, MAL2	742	8	16792	8.48652	1	1	0.994212
Down	GOTERM_BP_DIRECT	GO:0045617~negative regulation of keratinocyte differentiation	3	0.349243	0.0456211	GRHL2, TP63, OVOL2	742	8	16792	8.48652	1	1	0.994212
Down	GOTERM_BP_DIRECT	GO:0050891~multicellular organismal water homeostasis	3	0.349243	0.0456211	SCNN1G, SCNN1B, SCNN1A	742	8	16792	8.48652	1	1	0.994212
Down	GOTERM_BP_DIRECT	GO:0010837~regulation of keratinocyte proliferation	3	0.349243	0.0456211	BCL11B, ZFP36L1, OVOL2	742	8	16792	8.48652	1	1	0.994212
Down	GOTERM_CC_DIRECT	GO:0005641~nuclear envelope lumen	3	0.349243	0.0458113	ALOX5, SORL1, PTGES	807	8	18224	8.4684	1	0.482876	0.456875
Down	GOTERM_CC_DIRECT	GO:0030056~hemidesmosome	3	0.349243	0.0458113	COL17A1, ITGB4, EPPK1	807	8	18224	8.4684	1	0.482876	0.456875
Down	GOTERM_MF_DIRECT	GO:0050700~CARD domain binding	3	0.349243	0.0458529	NOD1, NOD2, CARD14	748	8	16881	8.46307	1	0.79612	0.782331
Down	GOTERM_MF_DIRECT	GO:0004028~3-chloroallyl aldehyde dehydrogenase activity	3	0.349243	0.0458529	ALDH3A2, ALDH3A1, ALDH1A2	748	8	16881	8.46307	1	0.79612	0.782331
Down	GOTERM_BP_DIRECT	GO:0043552~positive regulation of phosphatidylinositol 3-kinase activity	5	0.582072	0.0460053	FGR, KIT, PTK2B, NOD2, FGF2	742	31	16792	3.65012	1	1	0.994212
Down	GOTERM_MF_DIRECT	GO:0050699~WW domain binding	5	0.582072	0.0463993	SCNN1G, SCNN1B, TNK2, SCNN1A, TP63	748	31	16881	3.64003	1	0.79612	0.782331
Down	GOTERM_MF_DIRECT	GO:0019901~protein kinase binding	25	2.91036	0.0468847	PFKFB2, HDAC4, GRB7, GATA6, NOD2, PRKAG3, EGFR, FAM83H, FAM83E, SFN, FAM83C, BCL2L14, FAM83B, CDKN2B, MAP3K1, AXIN2, MAPK8IP2, SRCIN1, FGR, EEF1A2, SPRY2, SIK1, EPHA1, LAT, TP73	748	376	16881	1.50054	1	0.79612	0.782331
Down	GOTERM_BP_DIRECT	GO:0006687~glycosphingolipid metabolic process	6	0.698487	0.0471057	GALC, NEU2, GLTP, SMPD2, STS, KIT	742	45	16792	3.01743	1	1	0.994212
Down	GOTERM_BP_DIRECT	GO:0001755~neural crest cell migration	6	0.698487	0.0471057	TBX1, LAMA5, SEMA4D, SEMA4B, NRTN, OVOL2	742	45	16792	3.01743	1	1	0.994212
Down	KEGG_PATHWAY	hsa04514:Cell adhesion molecules (CAMs)	12	1.39697	0.0472307	CLDN4, CDH3, CDH1, CLDN23, NRXN3, HLA-DRA, HLA-DOA, CLDN1, HLA-DOB, HLA-DRB1, ICAM1, NECTIN1	303	142	6879	1.91856	0.999993	0.416265	0.400911
Down	GOTERM_BP_DIRECT	GO:0050679~positive regulation of epithelial cell proliferation	7	0.814901	0.0482457	TBX1, NOTCH1, ESRP2, TGFA, NOD2, GLUL, EGFR	742	60	16792	2.64025	1	1	0.994212
Down	KEGG_PATHWAY	hsa04151:PI3K-Akt signaling pathway	23	2.67753	0.0486194	LAMA5, IL4R, LAMB3, ITGB4, LAMA3, LPAR2, LAMC2, OSMR, FGF2, PRLR, EGFR, LPAR5, PPP2R2C, KIT, IL3RA, COL4A6, COL4A5, ITGB6, JAK3, MET, IL6R, FGF22, TLR2	303	345	6879	1.51353	0.999995	0.416265	0.400911
Down	GOTERM_BP_DIRECT	GO:0051968~positive regulation of synaptic transmission, glutamatergic	4	0.465658	0.048971	PTK2B, DRD1, GLUL, EGFR	742	19	16792	4.76436	1	1	0.994212
Down	GOTERM_BP_DIRECT	GO:0051493~regulation of cytoskeleton organization	4	0.465658	0.048971	S100A9, ARHGEF5, S100A8, MARK2	742	19	16792	4.76436	1	1	0.994212
Down	GOTERM_CC_DIRECT	GO:0043034~costamere	4	0.465658	0.0492519	SVIL, KRT19, AHNAK2, ANK3	807	19	18224	4.75419	1	0.50548	0.478262
Down	KEGG_PATHWAY	hsa04020:Calcium signaling pathway	14	1.6298	0.050743	PTGER3, ADRB2, ADCY7, EGFR, GRIN1, HRH1, GNA15, GNAL, STIM1, ERBB3, LTB4R2, HRH2, PTK2B, DRD1	303	179	6879	1.77565	0.999997	0.416265	0.400911
Down	GOTERM_BP_DIRECT	GO:0050873~brown fat cell differentiation	5	0.582072	0.0508122	CEBPA, CEBPB, FABP4, LAMB3, ADRB2	742	32	16792	3.53605	1	1	0.994212
Down	GOTERM_BP_DIRECT	GO:0010595~positive regulation of endothelial cell migration	6	0.698487	0.0510127	CCBE1, ZC3H12A, PTK2B, ALOX12, FGF2, GPLD1	742	46	16792	2.95183	1	1	0.994212
Down	GOTERM_BP_DIRECT	GO:0051591~response to cAMP	6	0.698487	0.0510127	DUOX1, ALDH3A1, PTK2B, AREG, JUNB, DUOX2	742	46	16792	2.95183	1	1	0.994212
Down	GOTERM_CC_DIRECT	GO:0005578~proteinaceous extracellular matrix	19	2.21187	0.0512506	COL17A1, CCBE1, ECM1, WNT10A, MMP1, PAPLN, WNT8B, LTBP2, PRSS36, WNT6, PTPRZ1, CHL1, ADAMTSL3, COL4A6, COL4A5, CHI3L1, ANGPTL4, GPLD1, WNT3	807	268	18224	1.60099	1	0.512433	0.484841
Down	GOTERM_CC_DIRECT	GO:0030659~cytoplasmic vesicle membrane	11	1.28056	0.052829	IL15RA, PLA2G4D, SMAGP, SCNN1B, MYO5B, TNK2, AHNAK2, ATP10B, SNX21, SFN, N4BP3	807	126	18224	1.97148	1	0.512433	0.484841
Down	KEGG_PATHWAY	hsa04672:Intestinal immune network for IgA production	6	0.698487	0.053752	IL15RA, PIGR, HLA-DRA, HLA-DOA, HLA-DOB, HLA-DRB1	303	47	6879	2.89825	0.999999	0.416265	0.400911
Down	KEGG_PATHWAY	hsa05166:HTLV-I infection	18	2.09546	0.0542432	IL15RA, CDKN2B, WNT10A, EGR2, MAP3K1, WNT8B, FZD10, ADCY7, ETS2, ADCY5, ICAM1, WNT6, HLA-DRA, HLA-DOA, JAK3, HLA-DOB, WNT3, HLA-DRB1	303	254	6879	1.60887	0.999999	0.416265	0.400911
Down	KEGG_PATHWAY	hsa04726:Serotonergic synapse	10	1.16414	0.0544194	PLA2G4F, PLA2G4D, PLA2G4E, ALOX5, PLA2G4B, ALOX12B, ALOX12, RAPGEF3, PTGS1, ADCY5	303	111	6879	2.04531	0.999999	0.416265	0.400911
Down	GOTERM_CC_DIRECT	GO:0043231~intracellular membrane-bounded organelle	34	3.95809	0.0547114	FLG, RSC1A1, CASZ1, ATP8A1, AQP9, CROT, PTGS1, NEU2, STS, RAB11FIP1, ZMIZ1, ANKRD2, CA13, ATP6V0A1, GALNT8, TFAP2A, ABCA6, CYP4F2, HIP1R, GRHL1, EPN3, ALDH3A2, SULT2B1, ALDH3A1, KLF5, ACOX2, RRAGB, PKP1, ATP13A5, GPLD1, ABCG1, LLGL2, TP73, NECTIN1	807	558	18224	1.37599	1	0.512433	0.484841
Down	KEGG_PATHWAY	hsa05332:Graft-versus-host disease	5	0.582072	0.0547684	IL1A, HLA-DRA, HLA-DOA, HLA-DOB, HLA-DRB1	303	33	6879	3.43984	0.999999	0.416265	0.400911
Down	GOTERM_CC_DIRECT	GO:0043235~receptor complex	11	1.28056	0.0551851	DDR1, PIGR, NOTCH1, IL4R, ERBB3, ITGB4, TRPV3, ADRB2, ITGB6, ACVR1B, EGFR	807	127	18224	1.95596	1	0.512433	0.484841
Down	GOTERM_BP_DIRECT	GO:0098609~cell-cell adhesion	19	2.21187	0.0556485	LAD1, TACSTD2, CGN, EVPL, PPL, MPP7, SHTN1, AFDN, BAIAP2L1, PPP1R13L, TRIM29, PERP, EPS8L1, PAK6, EPS8L2, SFN, MARK2, ADGRL3, SPTBN2	742	271	16792	1.58666	1	1	0.994212
Down	KEGG_PATHWAY	hsa05205:Proteoglycans in cancer	15	1.74622	0.0562982	WNT10A, CBLC, WNT8B, ANK3, FZD10, FGF2, EGFR, MAPK13, TIAM1, WNT6, ERBB3, MET, CD44, WNT3, TLR2	303	200	6879	1.70272	0.999999	0.416265	0.400911
Down	GOTERM_BP_DIRECT	GO:0032930~positive regulation of superoxide anion generation	3	0.349243	0.0569737	GSTP1, F2RL1, EGFR	742	9	16792	7.54358	1	1	0.994212
Down	GOTERM_BP_DIRECT	GO:0001960~negative regulation of cytokine-mediated signaling pathway	3	0.349243	0.0569737	IL1RN, ECM1, IL36RN	742	9	16792	7.54358	1	1	0.994212
Down	GOTERM_CC_DIRECT	GO:0008091~spectrin	3	0.349243	0.0572072	SPTBN5, EPB41, SPTBN2	807	9	18224	7.52747	1	0.514921	0.487194
Down	GOTERM_MF_DIRECT	GO:0003810~protein-glutamine gamma-glutamyltransferase activity	3	0.349243	0.0572586	TGM7, TGM5, TGM3	748	9	16881	7.52273	1	0.92429	0.908281
Down	GOTERM_MF_DIRECT	GO:0047498~calcium-dependent phospholipase A2 activity	3	0.349243	0.0572586	PLA2G4F, PLA2G4B, PLA2G3	748	9	16881	7.52273	1	0.92429	0.908281
Down	GOTERM_MF_DIRECT	GO:0098641~cadherin binding involved in cell-cell adhesion	20	2.32829	0.0576347	LAD1, CGN, EVPL, PPL, EGFR, MPP7, SHTN1, AFDN, BAIAP2L1, PPP1R13L, TRIM29, CDH1, PKP2, EPS8L1, PAK6, EPS8L2, SFN, PKP3, MARK2, SPTBN2	748	290	16881	1.55643	1	0.92429	0.908281
Down	GOTERM_CC_DIRECT	GO:0048471~perinuclear region of cytoplasm	37	4.30733	0.0589935	CYFIP2, CABP7, TGFA, LAMC2, ATP2C2, NDRG2, EGFR, CST3, CDH1, MAP7, MAL2, PTK2B, MAP6, LRAT, ATP9A, GALNT6, GSDMA, DGAT2, USP20, SORT1, BDNF, SLC11A2, MX1, SPINK5, HIP1R, COBL, DEF6, HRNR, BSPRY, EPN3, ADCY10, SHTN1, RAB15, ALDH1A2, CHI3L1, PICK1, PTGES	807	621	18224	1.34549	1	0.514921	0.487194
Down	GOTERM_BP_DIRECT	GO:0098655~cation transmembrane transport	6	0.698487	0.059379	SLC22A4, ANO1, CHRNB1, ATP8A1, CHRNE, ATP13A5	742	48	16792	2.82884	1	1	0.994212
Down	GOTERM_MF_DIRECT	GO:0008092~cytoskeletal protein binding	6	0.698487	0.0599537	EPB41L5, MYLIP, NEBL, KRT2, ANK3, PTPN3	748	48	16881	2.82102	1	0.943802	0.927454
Down	GOTERM_CC_DIRECT	GO:0005765~lysosomal membrane	19	2.21187	0.0609389	SLC48A1, CD74, PLA2G4F, SORT1, PLA2G4E, SLC11A2, ABCB9, GPR137B, DPP4, RRAGB, TMEM79, HLA-DRA, DAGLB, HLA-DOA, ACPP, HLA-DOB, GPLD1, HLA-DRB1, ATP6V1C2	807	274	18224	1.56593	1	0.514921	0.487194
Down	GOTERM_MF_DIRECT	GO:0016491~oxidoreductase activity	15	1.74622	0.0610311	DHRS12, VAT1, DHRS13, HR, ALDH3A2, ALDH4A1, HSD11B1, IL4I1, ALDH3A1, ALDH2, ALDH1A2, CREG2, HSD17B2, PYROXD2, CYB561	748	200	16881	1.69261	1	0.943802	0.927454
Down	KEGG_PATHWAY	hsa04080:Neuroactive ligand-receptor interaction	19	2.21187	0.0612906	GABRP, CHRNB1, GABBR1, GRIK5, PTGER3, LPAR2, GRIK4, ADRB2, PRLR, LTB4R, GRIN1, HRH1, LTB4R2, HRH2, CHRNE, F2RL1, DRD1, S1PR5, PTGDR	303	277	6879	1.55724	1	0.43985	0.423626
Down	GOTERM_BP_DIRECT	GO:0046718~viral entry into host cell	8	0.931315	0.0628029	DPP4, CXADR, SLC20A2, ITGB6, NECTIN4, CLDN1, ICAM1, NECTIN1	742	80	16792	2.26307	1	1	0.994212
Down	GOTERM_CC_DIRECT	GO:0031225~anchored component of membrane	10	1.16414	0.0629342	CNTFR, LYNX1, LYPD6B, LY6D, LYPD2, PLET1, LYPD5, SMPDL3B, RGMA, LY6E	807	113	18224	1.99844	1	0.514921	0.487194
Down	GOTERM_BP_DIRECT	GO:0048844~artery morphogenesis	4	0.465658	0.0630233	TBX1, ZMIZ1, PRDM1, STRA6	742	21	16792	4.31061	1	1	0.994212
Down	GOTERM_CC_DIRECT	GO:0005922~connexon complex	4	0.465658	0.0633749	GJB2, GJB4, GJB3, GJB5	807	21	18224	4.30141	1	0.514921	0.487194
Down	GOTERM_CC_DIRECT	GO:0042629~mast cell granule	4	0.465658	0.0633749	KIT, CXCR2, PLA2G3, LAT	807	21	18224	4.30141	1	0.514921	0.487194
Down	GOTERM_BP_DIRECT	GO:0035914~skeletal muscle cell differentiation	6	0.698487	0.0638377	EGR2, KLF5, NOTCH1, PAX5, ANKRD2, ASB2	742	49	16792	2.77111	1	1	0.994212
Down	GOTERM_BP_DIRECT	GO:0045616~regulation of keratinocyte differentiation	3	0.349243	0.069183	GRHL1, AQP3, ZFP36L1	742	10	16792	6.78922	1	1	0.994212
Down	GOTERM_BP_DIRECT	GO:0015718~monocarboxylic acid transport	3	0.349243	0.069183	SLC5A8, SLC16A6, SLC16A14	742	10	16792	6.78922	1	1	0.994212
Down	GOTERM_BP_DIRECT	GO:0003184~pulmonary valve morphogenesis	3	0.349243	0.069183	NOTCH1, JAG1, STRA6	742	10	16792	6.78922	1	1	0.994212
Down	GOTERM_MF_DIRECT	GO:0016595~glutamate binding	3	0.349243	0.0695234	SLC1A1, GLUL, GRIN1	748	10	16881	6.77045	1	1	0.983815
Down	GOTERM_MF_DIRECT	GO:0004716~receptor signaling protein tyrosine kinase activity	3	0.349243	0.0695234	ERBB3, KIT, EGFR	748	10	16881	6.77045	1	1	0.983815
Down	KEGG_PATHWAY	hsa00340:Histidine metabolism	4	0.465658	0.0696337	ALDH3A2, ALDH3A1, HAL, ALDH2	303	22	6879	4.12781	1	0.485446	0.46754
Down	GOTERM_BP_DIRECT	GO:0050731~positive regulation of peptidyl-tyrosine phosphorylation	8	0.931315	0.0698315	CD74, TEC, SEMA4D, TNK2, PTK2B, IL6R, CD44, ICAM1	742	82	16792	2.20788	1	1	0.994212
Down	GOTERM_BP_DIRECT	GO:0008037~cell recognition	4	0.465658	0.0706713	LAMA5, SMAGP, NECTIN4, NECTIN1	742	22	16792	4.11468	1	1	0.994212
Down	GOTERM_BP_DIRECT	GO:0090023~positive regulation of neutrophil chemotaxis	4	0.465658	0.0706713	CD74, DAPK2, CXCR2, RAC2	742	22	16792	4.11468	1	1	0.994212
Down	GOTERM_BP_DIRECT	GO:0045453~bone resorption	4	0.465658	0.0706713	RAB3D, RAC2, PTK2B, ADRB2	742	22	16792	4.11468	1	1	0.994212
Down	GOTERM_BP_DIRECT	GO:0055074~calcium ion homeostasis	4	0.465658	0.0706713	TFAP2B, TRPV6, GRIN1, ATP6V1B1	742	22	16792	4.11468	1	1	0.994212
Down	GOTERM_BP_DIRECT	GO:0016055~Wnt signaling pathway	14	1.6298	0.0710017	TLE3, WNT10A, CTNNBIP1, WNT8B, AXIN2, APCDD1, NDRG2, CELSR2, WNT6, WIF1, SOSTDC1, LGR6, WNT3, MARK2	742	187	16792	1.69428	1	1	0.994212
Down	GOTERM_MF_DIRECT	GO:0004709~MAP kinase kinase kinase activity	4	0.465658	0.0711412	MAP3K1, MAP3K8, MAP3K9, EGFR	748	22	16881	4.10331	1	1	0.983815
Down	GOTERM_CC_DIRECT	GO:0005737~cytoplasm	251	29.22	0.0712651	GLTP, CYFIP2, IL1RN, SPINT2, FZD10, ABCA12, AQP3, FAM110A, NIPAL4, LGALS3, BAIAP2L1, TRIM29, ZMIZ1, SOX15, FAM110C, ZC3H12A, TNS4, SOX7, GLUL, TP63, ANKS1B, EPHA4, CXADR, DAPK2, KRT2, SLC11A2, CIRBP, KRT5, MAPK8IP2, SULT2B1, FLG2, SHTN1, AR, EML6, RRAGB, SIK1, HPRT1, FLYWCH1, TRIM16, RIN1, GPLD1, LLGL2, KPRP, CASZ1, SPTBN5, BEX2, EPB41, SHMT1, HSPA4L, EVPL, KLK8, KLK6, NEU2, EPB41L5, RAB11FIP1, N…	807	5222	18224	1.08544	1	0.559547	0.529417
Down	GOTERM_CC_DIRECT	GO:0030426~growth cone	10	1.16414	0.0717368	SHTN1, ADCY10, TENM2, CXADR, CCDC120, STIM1, PTK2B, MYH14, STX3, NDRG2	807	116	18224	1.94676	1	0.559547	0.529417
Down	GOTERM_BP_DIRECT	GO:0043407~negative regulation of MAP kinase activity	5	0.582072	0.0726542	GSTP1, CBLC, SPRY2, SORL1, BMP7	742	36	16792	3.14316	1	1	0.994212
Down	GOTERM_BP_DIRECT	GO:0007611~learning or memory	5	0.582072	0.0726542	EGR2, PTPRZ1, SLC11A2, EGFR, ZNF385A	742	36	16792	3.14316	1	1	0.994212
Down	GOTERM_BP_DIRECT	GO:0010043~response to zinc ion	5	0.582072	0.0726542	ABCC8, CA2, KRT14, GGH, S100A8	742	36	16792	3.14316	1	1	0.994212
Down	GOTERM_BP_DIRECT	GO:0006366~transcription from RNA polymerase II promoter	31	3.60885	0.0729221	CEBPA, CEBPB, EHF, CEBPD, GATA6, AHR, HOXC13, BARX2, DBP, TRIM29, OTX1, JUNB, TP63, TFAP2A, TFAP2B, EGR2, BCL11B, TFAP2E, GRHL3, PAX5, GRHL1, OVOL1, KLF4, FOXN1, GRHL2, POU2F3, OVOL2, KLF5, NFIA, IRF7, TP73	742	513	16792	1.36755	1	1	0.994212
Down	GOTERM_MF_DIRECT	GO:0015276~ligand-gated ion channel activity	5	0.582072	0.0732427	CHRNB1, GRIK5, CHRNE, CLCA2, GRIK4	748	36	16881	3.13447	1	1	0.983815
Down	GOTERM_CC_DIRECT	GO:0045095~keratin filament	9	1.04773	0.0752079	FAM83H, CASP14, KRT80, KRT4, KRT2, KRT14, EPPK1, KRT5, KRT6A	807	100	18224	2.03242	1	0.575119	0.544151
Down	GOTERM_MF_DIRECT	GO:0005506~iron ion binding	12	1.39697	0.0774262	CYP27C1, CYP2W1, ALOX5, CYP11B1, CYP4F2, CYP2S1, TET3, CYP4B1, ALOX12B, ALOX12, ALOXE3, CYP8B1	748	153	16881	1.77005	1	1	0.983815
Down	GOTERM_MF_DIRECT	GO:0005085~guanyl-nucleotide exchange factor activity	10	1.16414	0.0781559	TIAM1, DOCK5, SH2D3A, RASGEF1B, DOCK8, ARHGEF4, ARHGEF5, RAPGEF3, RAPGEFL1, FGD2	748	118	16881	1.91256	1	1	0.983815
Down	GOTERM_BP_DIRECT	GO:0007588~excretion	5	0.582072	0.0787519	SCNN1G, SCNN1B, AQP9, AQP3, ATP6V1B1	742	37	16792	3.05821	1	1	0.994212
Down	GOTERM_CC_DIRECT	GO:0012507~ER to Golgi transport vesicle membrane	6	0.698487	0.0789182	CD74, HLA-DRA, TGFA, AREG, HLA-DRB1, SEC31B	807	52	18224	2.60566	1	0.591887	0.560016
Down	GOTERM_BP_DIRECT	GO:0006508~proteolysis	30	3.49243	0.0811807	TMPRSS9, C1S, C1R, PAPLN, KLK5, TMPRSS2, KLK9, KLK8, KLK7, C2, DPP4, CASP14, ADAMTSL3, CLCA2, LONRF3, ST14, MMP1, RHBDF2, KLK13, GGH, KLK14, PRSS36, TMPRSS11E, KLK10, TMPRSS11F, TMPRSS13, KLK11, KLK12, CAPN14, CFB	742	500	16792	1.35784	1	1	0.994212
Down	GOTERM_BP_DIRECT	GO:0016042~lipid catabolic process	8	0.931315	0.0812189	ASPG, LIPN, PLA2G3, LIPM, PLBD1, PLCH2, DAGLB, PNPLA1	742	85	16792	2.12995	1	1	0.994212
Down	GOTERM_BP_DIRECT	GO:0045745~positive regulation of G-protein coupled receptor protein signaling pathway	3	0.349243	0.0821515	KLK5, KLK14, KLK6	742	11	16792	6.17202	1	1	0.994212
Down	GOTERM_BP_DIRECT	GO:0070166~enamel mineralization	3	0.349243	0.0821515	TBX1, STIM1, NECTIN1	742	11	16792	6.17202	1	1	0.994212
Down	GOTERM_BP_DIRECT	GO:0035879~plasma membrane lactate transport	3	0.349243	0.0821515	SLC16A6, SLC16A11, EMB	742	11	16792	6.17202	1	1	0.994212
Down	GOTERM_BP_DIRECT	GO:0016064~immunoglobulin mediated immune response	3	0.349243	0.0821515	CD74, IL4R, IRF7	742	11	16792	6.17202	1	1	0.994212
Down	GOTERM_BP_DIRECT	GO:0060445~branching involved in salivary gland morphogenesis	3	0.349243	0.0821515	LAMA5, ESRP2, BMP7	742	11	16792	6.17202	1	1	0.994212
Down	GOTERM_BP_DIRECT	GO:0001775~cell activation	3	0.349243	0.0821515	CST3, LYPD2, SLURP1	742	11	16792	6.17202	1	1	0.994212
Down	GOTERM_BP_DIRECT	GO:0032495~response to muramyl dipeptide	3	0.349243	0.0821515	NOTCH1, JAG1, NOD2	742	11	16792	6.17202	1	1	0.994212
Down	GOTERM_MF_DIRECT	GO:0035259~glucocorticoid receptor binding	3	0.349243	0.0825492	GRIP1, CEBPB, ETS2	748	11	16881	6.15496	1	1	0.983815
Down	GOTERM_MF_DIRECT	GO:0003993~acid phosphatase activity	3	0.349243	0.0825492	PPIP5K1, ACP7, ACPP	748	11	16881	6.15496	1	1	0.983815
Down	GOTERM_MF_DIRECT	GO:0035925~mRNA 3'-UTR AU-rich region binding	3	0.349243	0.0825492	ZC3H12A, CPEB2, ZFP36L1	748	11	16881	6.15496	1	1	0.983815
Down	GOTERM_MF_DIRECT	GO:0020037~heme binding	11	1.28056	0.08272	SLC48A1, DUOX1, CYP27C1, CYP2W1, CYP11B1, CYP4F2, CYP2S1, CYP4B1, CYP8B1, DUOX2, PTGS1	748	137	16881	1.81204	1	1	0.983815
Down	GOTERM_BP_DIRECT	GO:0007417~central nervous system development	10	1.16414	0.0836485	ALDH3A2, CASZ1, PTPRZ1, GSTP1, CHD7, MBP, GRHL3, CELSR1, ACVR1B, KLK6	742	120	16792	1.88589	1	1	0.994212
Down	GOTERM_BP_DIRECT	GO:0038128~ERBB2 signaling pathway	5	0.582072	0.0850958	GRB7, ERBB3, PTK6, EGFR, EREG	742	38	16792	2.97773	1	1	0.994212
Down	GOTERM_MF_DIRECT	GO:0005547~phosphatidylinositol-3,4,5-trisphosphate binding	5	0.582072	0.0857697	HIP1R, ARAP2, DAPP1, GAB2, MYO1G	748	38	16881	2.9695	1	1	0.983815
Down	GOTERM_MF_DIRECT	GO:0004714~transmembrane receptor protein tyrosine kinase activity	5	0.582072	0.0857697	DDR1, ERBB3, KIT, MET, EGFR	748	38	16881	2.9695	1	1	0.983815
Down	GOTERM_BP_DIRECT	GO:0048285~organelle fission	2	0.232829	0.0863115	MX2, MX1	742	2	16792	22.6307	1	1	0.994212
Down	GOTERM_BP_DIRECT	GO:0002506~polysaccharide assembly with MHC class II protein complex	2	0.232829	0.0863115	HLA-DRA, HLA-DRB1	742	2	16792	22.6307	1	1	0.994212
Down	GOTERM_BP_DIRECT	GO:0002587~negative regulation of antigen processing and presentation of peptide antigen via MHC class II	2	0.232829	0.0863115	HLA-DOA, HLA-DOB	742	2	16792	22.6307	1	1	0.994212
Down	GOTERM_BP_DIRECT	GO:0072272~proximal/distal pattern formation involved in metanephric nephron development	2	0.232829	0.0863115	IRX1, IRX2	742	2	16792	22.6307	1	1	0.994212
Down	GOTERM_BP_DIRECT	GO:0015860~purine nucleoside transmembrane transport	2	0.232829	0.0863115	SLC28A2, SLC28A3	742	2	16792	22.6307	1	1	0.994212
Down	GOTERM_BP_DIRECT	GO:0032912~negative regulation of transforming growth factor beta2 production	2	0.232829	0.0863115	CDH3, GATA6	742	2	16792	22.6307	1	1	0.994212
Down	GOTERM_BP_DIRECT	GO:0070488~neutrophil aggregation	2	0.232829	0.0863115	S100A9, S100A8	742	2	16792	22.6307	1	1	0.994212
Down	GOTERM_BP_DIRECT	GO:0035701~hematopoietic stem cell migration	2	0.232829	0.0863115	KIT, GPLD1	742	2	16792	22.6307	1	1	0.994212
Down	GOTERM_CC_DIRECT	GO:0035692~macrophage migration inhibitory factor receptor complex	2	0.232829	0.086501	CD74, CD44	807	2	18224	22.5824	1	0.62473	0.59109
Down	GOTERM_CC_DIRECT	GO:0034753~nuclear aryl hydrocarbon receptor complex	2	0.232829	0.086501	AHRR, AHR	807	2	18224	22.5824	1	0.62473	0.59109
Down	GOTERM_MF_DIRECT	GO:0015198~oligopeptide transporter activity	2	0.232829	0.0865462	SLC15A1, SLC15A2	748	2	16881	22.5682	1	1	0.983815
Down	GOTERM_MF_DIRECT	GO:0001632~leukotriene B4 receptor activity	2	0.232829	0.0865462	LTB4R2, LTB4R	748	2	16881	22.5682	1	1	0.983815
Down	KEGG_PATHWAY	hsa04640:Hematopoietic cell lineage	8	0.931315	0.0867568	IL1A, IL4R, KIT, IL3RA, HLA-DRA, IL6R, CD44, HLA-DRB1	303	87	6879	2.08763	1	0.566106	0.545225
Down	KEGG_PATHWAY	hsa05217:Basal cell carcinoma	6	0.698487	0.0868978	WNT6, WNT10A, WNT8B, AXIN2, FZD10, WNT3	303	54	6879	2.52255	1	0.566106	0.545225
Down	GOTERM_BP_DIRECT	GO:0070374~positive regulation of ERK1 and ERK2 cascade	13	1.51339	0.0870535	CD74, NOD1, NOD2, FGF2, EGFR, ICAM1, GPNMB, F2RL1, PTK2B, SPRY2, CHI3L1, CD44, S100A7	742	175	16792	1.68114	1	1	0.994212
Down	GOTERM_BP_DIRECT	GO:0035235~ionotropic glutamate receptor signaling pathway	4	0.465658	0.0871348	GRIK5, GRIK4, PTK2B, GRIN1	742	24	16792	3.77179	1	1	0.994212
Down	GOTERM_BP_DIRECT	GO:0098869~cellular oxidant detoxification	7	0.814901	0.0880921	DUOX1, GPX2, GSTP1, SESN2, S100A9, DUOX2, PTGS1	742	70	16792	2.26307	1	1	0.994212
Down	KEGG_PATHWAY	hsa04520:Adherens junction	7	0.814901	0.0904842	AFDN, CDH1, RAC2, NECTIN4, MET, EGFR, NECTIN1	303	71	6879	2.23832	1	0.566106	0.545225
Down	KEGG_PATHWAY	hsa05140:Leishmaniasis	7	0.814901	0.0904842	IL1A, HLA-DRA, HLA-DOA, HLA-DOB, HLA-DRB1, MAPK13, TLR2	303	71	6879	2.23832	1	0.566106	0.545225
Down	GOTERM_BP_DIRECT	GO:0007156~homophilic cell adhesion via plasma membrane adhesion molecules	12	1.39697	0.090764	CDH3, CDH1, SMAGP, CDHR1, FAT2, DSG1, DSG3, CELSR1, NECTIN4, CELSR2, DSC1, NECTIN1	742	158	16792	1.71879	1	1	0.994212
Down	GOTERM_BP_DIRECT	GO:0008360~regulation of cell shape	11	1.28056	0.0910516	FGR, PALMD, SEMA4D, KIT, WIPF3, SHROOM3, PTK2B, MYH14, RHOU, FGD2, ICAM1	742	140	16792	1.77813	1	1	0.994212
Down	GOTERM_MF_DIRECT	GO:0044212~transcription regulatory region DNA binding	15	1.74622	0.0911186	TFAP2A, HDAC4, CEBPA, EGR2, BCL11B, GATA6, AHR, KLF4, GRHL1, OVOL2, AR, ZNF821, SOX7, TP63, TP73	748	213	16881	1.58931	1	1	0.983815
Down	GOTERM_BP_DIRECT	GO:0045668~negative regulation of osteoblast differentiation	5	0.582072	0.0916805	HDAC4, NOTCH1, SEMA4D, AXIN2, AREG	742	39	16792	2.90138	1	1	0.994212
Down	GOTERM_BP_DIRECT	GO:0060333~interferon-gamma-mediated signaling pathway	7	0.814901	0.0928384	SP100, IRF7, HLA-DRA, IRF6, CD44, HLA-DRB1, ICAM1	742	71	16792	2.2312	1	1	0.994212
Down	GOTERM_BP_DIRECT	GO:0007411~axon guidance	12	1.39697	0.0938533	SPTBN5, TENM2, CHL1, BDNF, TUBB3, BOC, NRXN3, ANK3, BMP7, WNT3, SPTBN2, NECTIN1	742	159	16792	1.70798	1	1	0.994212
Down	KEGG_PATHWAY	hsa04024:cAMP signaling pathway	14	1.6298	0.0950216	GABBR1, BDNF, PTGER3, ADRB2, ADCY7, ADCY5, GRIN1, HCAR2, TIAM1, ADCY10, AFDN, RAC2, DRD1, RAPGEF3	303	198	6879	1.60526	1	0.579632	0.558252
Down	GOTERM_CC_DIRECT	GO:0005938~cell cortex	10	1.16414	0.0951055	SPRR4, CNKSR1, PARD6B, FAM110C, KDF1, SPINK5, PTK2B, COBL, LAMC2, AXIN2	807	123	18224	1.83597	1	0.674384	0.638071
Down	GOTERM_BP_DIRECT	GO:0042446~hormone biosynthetic process	3	0.349243	0.0957887	DUOX1, DIO2, DUOX2	742	12	16792	5.65768	1	1	0.994212
Down	GOTERM_BP_DIRECT	GO:0046323~glucose import	3	0.349243	0.0957887	SORT1, SESN2, DRD1	742	12	16792	5.65768	1	1	0.994212
Down	GOTERM_BP_DIRECT	GO:0050673~epithelial cell proliferation	3	0.349243	0.0957887	EHF, KIT, FOXN1	742	12	16792	5.65768	1	1	0.994212
Down	GOTERM_BP_DIRECT	GO:0006590~thyroid hormone generation	3	0.349243	0.0957887	DUOX1, DIO2, DUOX2	742	12	16792	5.65768	1	1	0.994212
Down	GOTERM_BP_DIRECT	GO:0009268~response to pH	3	0.349243	0.0957887	ABCC8, CA2, ASIC1	742	12	16792	5.65768	1	1	0.994212
Down	GOTERM_BP_DIRECT	GO:0007191~adenylate cyclase-activating dopamine receptor signaling pathway	3	0.349243	0.0957887	GNAL, DRD1, ADCY5	742	12	16792	5.65768	1	1	0.994212
Down	GOTERM_BP_DIRECT	GO:0042327~positive regulation of phosphorylation	4	0.465658	0.0959169	AR, AREG, EGFR, EREG	742	25	16792	3.62092	1	1	0.994212
Down	GOTERM_BP_DIRECT	GO:0046513~ceramide biosynthetic process	4	0.465658	0.0959169	SMPD2, ALOX12B, DEGS2, ALOXE3	742	25	16792	3.62092	1	1	0.994212
Down	GOTERM_MF_DIRECT	GO:0043325~phosphatidylinositol-3,4-bisphosphate binding	4	0.465658	0.0965297	HIP1R, DAPP1, GAB2, MYO1G	748	25	16881	3.61091	1	1	0.983815
Down	KEGG_PATHWAY	hsa04923:Regulation of lipolysis in adipocytes	6	0.698487	0.0979599	FABP4, PTGER3, ADRB2, ADCY7, PTGS1, ADCY5	303	56	6879	2.43246	1	0.582981	0.561478
Down	GOTERM_CC_DIRECT	GO:0030027~lamellipodium	12	1.39697	0.0982267	DPP4, SHTN1, ABLIM1, CDH1, RAC2, PTK2B, GDPD2, STX3, SRCIN1, RAPGEF3, FGD2, MYO1G	807	160	18224	1.69368	1	0.684079	0.647244
Down	GOTERM_BP_DIRECT	GO:0006821~chloride transport	5	0.582072	0.0985001	ANO1, CLIC3, ANO9, SLC26A9, ANO7	742	40	16792	2.82884	1	1	0.994212
Down	GOTERM_BP_DIRECT	GO:0007190~activation of adenylate cyclase activity	5	0.582072	0.0985001	GNAL, DRD1, ADRB2, ADCY7, ADCY5	742	40	16792	2.82884	1	1	0.994212
Down	GOTERM_BP_DIRECT	GO:0051262~protein tetramerization	5	0.582072	0.0985001	SHMT1, TP63, HLA-DRB1, TGM3, TP73	742	40	16792	2.82884	1	1	0.994212

## Sheet: Table S7
Table S7 Functional enrichment results of DEGs with kME greater than 0.7
Module	Category	Term	Count	%	PValue	Genes	List Total	Pop Hits	Pop Total	Fold Enrichment	Bonferroni	Benjamini	FDR
turquoise	GOTERM_BP_DIRECT	GO:0008544~epidermis development	27	2.32558	3.64532e-12	COL17A1, LAMA3, KLK5, LAMC2, CST6, EVPL, KLK7, PTHLH, KRT83, SCEL, CASP14, STS, TGM5, DSP, CDSN, LAMB3, KRT2, EMP1, GRHL3, KRT5, GRHL1, OVOL1, ALDH3A2, EDAR, GJB5, KRT14, SPRR1B	1034	85	16792	5.15854	1.28351e-08	1.28352e-08	1.28206e-08
turquoise	GOTERM_BP_DIRECT	GO:0061436~establishment of skin barrier	11	0.947459	2.06758e-08	FLG, FLG2, CLDN4, TMEM79, ALOX12B, GRHL3, GRHL1, ABCA12, ALOXE3, CLDN1, HRNR	1034	18	16792	9.92435	7.27968e-05	3.63997e-05	3.63584e-05
turquoise	GOTERM_BP_DIRECT	GO:0031581~hemidesmosome assembly	7	0.602929	3.57906e-05	COL17A1, LAMB3, ITGB4, KRT14, LAMA3, LAMC2, KRT5	1034	12	16792	9.47324	0.118403	0.0315046	0.0314688
turquoise	GOTERM_BP_DIRECT	GO:0043616~keratinocyte proliferation	7	0.602929	3.57906e-05	FERMT1, KRT2, CDH13, IRF6, WNT16, KLK8, FGF10	1034	12	16792	9.47324	0.118403	0.0315046	0.0314688
turquoise	GOTERM_BP_DIRECT	GO:0030216~keratinocyte differentiation	16	1.37812	5.07553e-05	SPRR4, FLG, DSP, CSTA, ST14, CDSN, NOTCH1, JAG1, KRT10, POU3F1, WNT16, EVPL, TGM1, SCEL, IRF6, SPRR1B	1034	76	16792	3.41891	0.163655	0.0357419	0.0357013
turquoise	GOTERM_BP_DIRECT	GO:0042552~myelination	12	1.03359	8.22734e-05	CMTM8, EGR2, XK, PLLP, DHH, AMIGO1, ERBB2, MALL, MAL2, ACSBG1, TNFRSF21, KLK6	1034	46	16792	4.23648	0.251509	0.0482808	0.0482259
turquoise	GOTERM_BP_DIRECT	GO:0006814~sodium ion transport	15	1.29199	0.000386953	SLC12A3, SLC13A4, SLC6A15, SLC4A11, ATP1A2, SLC5A10, SLC5A1, SCNN1G, SLC5A8, SLC5A9, SCNN1B, SCN9A, SGK1, SCN3A, ASIC1	1034	81	16792	3.00738	0.744037	0.187775	0.187561
turquoise	GOTERM_BP_DIRECT	GO:0016337~single organismal cell-cell adhesion	17	1.46425	0.000426639	DSP, PTPRU, CSTA, CDSN, ADGRV1, JUP, COL14A1, FOXF1, ZAN, NTN1, VMP1, PDPN, DSG1, PKP1, ANXA9, PKP3, CD44	1034	101	16792	2.73344	0.777431	0.187775	0.187561
turquoise	GOTERM_BP_DIRECT	GO:0046513~ceramide biosynthetic process	8	0.689061	0.000589118	P2RX7, SMPD2, SGMS1, P2RX1, ALOX12B, DEGS2, CLN8, ALOXE3	1034	25	16792	5.19675	0.87443	0.230476	0.230214
turquoise	GOTERM_BP_DIRECT	GO:0007169~transmembrane receptor protein tyrosine kinase signaling pathway	16	1.37812	0.000739809	NTRK2, TNK2, TNK1, STYK1, IL31RA, NRG1, PTK6, GFRA2, CNKSR1, ERBB3, KIT, NTF3, ERBB2, BLNK, NRTN, FRK	1034	96	16792	2.70664	0.926158	0.240654	0.240381
turquoise	GOTERM_BP_DIRECT	GO:0007155~cell adhesion	47	4.04823	0.000751832	PTPRU, TINAGL1, ITGB4, LAMA3, LAMC2, PRKX, F11R, ADGRG1, CDH4, RELN, GPNMB, CLCA2, ITGAX, SIRPA, ITGB8, PGM5, ITGB6, CDON, AOC3, MYBPC3, EPHA4, CD72, CDSN, LAMB3, JUP, VWF, TPBG, EMP2, RGMB, L1CAM, AJAP1, SELP, AFDN, MFAP4, FERMT1, AZGP1, MMRN1, PKP1, ITGA7, CD9, ACKR3, CDH13, PCDHB4, CDH15, NECTIN4, CD44, DSC2	1034	459	16792	1.6629	0.929221	0.240654	0.240381
turquoise	GOTERM_BP_DIRECT	GO:0043410~positive regulation of MAPK cascade	14	1.20586	0.00126713	IL11, NTRK2, TNFRSF6B, KSR1, IGFBP4, IGFBP3, ALOX12B, ADRA1B, ADRA1A, KIT, FAS, IL6R, FGF10, CDON	1034	81	16792	2.80689	0.988488	0.327799	0.327426
turquoise	GOTERM_BP_DIRECT	GO:0035457~cellular response to interferon-alpha	5	0.430663	0.0013973	STAR, OAS1, AXL, IFIT3, IFIT2	1034	9	16792	9.02214	0.992725	0.327799	0.327426
turquoise	GOTERM_BP_DIRECT	GO:0055114~oxidation-reduction process	56	4.82343	0.00144711	MOXD1, DHRS13, STEAP4, HR, SDR9C7, CYB561D1, IL4I1, HEPHL1, ME3, HTATIP2, GPX2, GSTO2, DCXR, DIO1, DIO2, KCNAB1, ALDH3A2, ALDH3A1, GFOD1, ALDH1A2, RDH5, FMO6P, STEAP1, STEAP2, H6PD, HSD17B14, ALOX12B, CYP2C18, CYP19A1, PTGS1, HSD11B1, DUOX1, HSD11B2, CYB5R3, CYP2A13, RDH12, CREG2, HSD17B2, RDH16, BCO1, ALOXE3, CBR3, CYP2J2, AOC3, VAT1, NOS3, ADHFE1, CYBRD1, SOD2, FMO5, CYP8B1, CYP27C1, CYP2S1, CY…	1034	592	16792	1.5362	0.993897	0.327799	0.327426
turquoise	GOTERM_BP_DIRECT	GO:0006508~proteolysis	49	4.2205	0.00146025	CPXM2, PRSS22, CASP14, C4A, ADAMTS5, ADAMTS1, CTSL, ADAMTSL3, MMP28, C1RL, CTSH, PGPEP1, ADAMTS8, MMP7, MMP1, HGF, MMP3, SFRP1, ADAM15, PAPPA, MMP19, TRABD2B, DHH, TMPRSS4, PAPLN, HTRA4, KLK5, TMPRSS2, PRSS47, KLK8, THSD4, KLK7, DPP4, ADAMTS15, RELN, ERMP1, CLCA2, LONRF3, ST14, GGT6, KLK13, KLK14, TYSND1, KLK15, PRSS36, KLK10, TMPRSS13, KLK11, XPNPEP2	1034	500	16792	1.5915	0.994173	0.327799	0.327426
turquoise	GOTERM_BP_DIRECT	GO:0045444~fat cell differentiation	13	1.11972	0.00155575	IL11, EGR2, STEAP4, PID1, ARID5B, INHBB, FOXO1, NR4A2, SOCS1, CCND1, ID4, FFAR2, ALOXE3	1034	73	16792	2.89203	0.995839	0.327799	0.327426
turquoise	GOTERM_BP_DIRECT	GO:0010628~positive regulation of gene expression	30	2.58398	0.00158267	PID1, SGMS1, ALOX12B, PRDM1, LRRC32, ERBB3, ERBB2, ZC3H12A, CTSH, ITGB8, ZBTB7B, WNT3, OSR2, NTRK2, AVPR2, PAWR, RAB27A, MITF, POU3F1, WNT16, EDAR, P2RX7, STAR, ALDH1A2, HAND2, KIT, SPRY2, SLC26A9, HOXD3, HSPA1B	1034	262	16792	1.85952	0.996216	0.327799	0.327426
turquoise	GOTERM_BP_DIRECT	GO:0001954~positive regulation of cell-matrix adhesion	7	0.602929	0.00169789	SFRP1, CDH13, CCR7, DMD, EMP2, EPHA1, PRKCZ	1034	22	16792	5.16722	0.99748	0.332126	0.331749
turquoise	GOTERM_BP_DIRECT	GO:0042572~retinol metabolic process	8	0.689061	0.00190542	DGAT2, TTR, RDH12, AWAT2, ALDH1A2, RDH5, BCO1, PLB1	1034	30	16792	4.33063	0.998788	0.351033	0.350634
turquoise	GOTERM_BP_DIRECT	GO:0045600~positive regulation of fat cell differentiation	10	0.861326	0.00199394	SFRP1, CEBPB, KLF5, ZC3H12A, ADIRF, CCDC3, HTR2A, ZNF385A, ZFP36L1, TRPM4	1034	47	16792	3.45529	0.999113	0.351033	0.350634
turquoise	GOTERM_BP_DIRECT	GO:0030335~positive regulation of cell migration	23	1.98105	0.00213537	SEMA5B, GRB7, NOTCH1, SEMA3C, FOXF1, HGF, SEMA3G, LAMC2, IRS2, PLET1, SYNE2, CXCL16, MYLK, FAM83H, GPNMB, FAM110C, KIT, ZNF703, NTF3, CTSH, CDH13, DRD1, EPHA1	1034	184	16792	2.02998	0.999461	0.354794	0.354391
turquoise	GOTERM_BP_DIRECT	GO:0030324~lung development	13	1.11972	0.00221683	LAMA5, CCBE1, NOTCH1, NOS3, EPAS1, FOXF1, PROX1, HSD11B1, LHX3, ALDH1A2, PDPN, CHI3L1, WNT2	1034	76	16792	2.77787	0.999596	0.354794	0.354391
turquoise	GOTERM_BP_DIRECT	GO:0031424~keratinization	10	0.861326	0.0023226	SPRR4, TGM1, CASP14, KRT2, CNFN, ABCA12, PPL, EVPL, SPRR1B, HRNR	1034	48	16792	3.3833	0.999722	0.35556	0.355156
turquoise	GOTERM_BP_DIRECT	GO:0098911~regulation of ventricular cardiac muscle cell action potential	5	0.430663	0.00331354	DSP, JUP, CACNA1C, DSC2, TRPM4	1034	11	16792	7.38175	0.999992	0.460949	0.460425
turquoise	GOTERM_BP_DIRECT	GO:0007275~multicellular organism development	49	4.2205	0.00331393	MESP2, EHF, TNFRSF6B, CCDC120, WIPF3, ADRA1B, MEOX1, LBH, DBP, FRAT2, PIM1, TGIF1, ST6GAL2, TNFRSF18, MINK1, WNT9B, EMP1, MITF, SHISA2, WNT16, DUSP22, ANO1, SFRP1, PKP1, TSSK3, MCTP2, FLG, CATSPER2, NOTCH1, TSHZ3, DHH, TSHZ2, TWIST2, DLL1, HIVEP1, ZBTB7B, ZBTB7A, WNT2, PRELID1, JAG1, GRHL1, KLF3, BST1, MC1R, LHX3, TEF, TLX1, ZNF219, HOXD4	1034	521	16792	1.52736	0.999992	0.460949	0.460425
turquoise	GOTERM_BP_DIRECT	GO:0045747~positive regulation of Notch signaling pathway	8	0.689061	0.00340377	NOTCH1, JAG1, EYA1, KIT, NOD2, DLL1, TSPAN10, FGF10	1034	33	16792	3.93693	0.999994	0.460949	0.460425
turquoise	GOTERM_BP_DIRECT	GO:0043547~positive regulation of GTPase activity	52	4.4789	0.00381741	DOCK8, IRS2, F11R, SIPA1L2, RAPGEFL1, RGS5, RASGEF1A, RASGEF1B, PSD4, NCK2, NRTN, ARFGEF3, RGS7, DENND2D, DENND2C, VPS9D1, SH2D3A, PLEKHG6, ELMOD1, NRG1, AXIN2, GFRA2, BCR, SFRP1, KIT, IL3RA, ARHGEF4, XCL1, AMPH, RIN1, RAPGEF5, RIN2, RAPGEF3, ARHGEF5, RTN4R, SPTBN5, ARHGEF28, RGS16, RASAL1, RAP1GAP, ERBB3, ERBB2, EPS8L1, EPS8L2, FGF22, SPTBN2, ARHGEF37, GRHL3, ARHGAP27, GRIN1, AFDN, FGF10	1034	565	16792	1.49464	0.999999	0.497819	0.497253
turquoise	GOTERM_BP_DIRECT	GO:0055085~transmembrane transport	27	2.32558	0.00448538	SLC47A2, SLC46A2, SLC47A1, ABCB1, ABCB4, SLC5A10, SLC5A1, ABCA12, SLC22A18, SLC22A31, SLC12A8, ABCC1, SLC13A4, SLC15A2, ABCA5, ABCA6, SLC16A11, KCNAB1, SLC16A14, GJB2, SLC5A8, AZGP1, SLC5A9, GJB3, STEAP1, CYB561, ABCG1	1034	244	16792	1.79703	1	0.563654	0.563014
turquoise	GOTERM_BP_DIRECT	GO:0030198~extracellular matrix organization	23	1.98105	0.00464242	LAMA5, LAMB3, HPSE2, VWF, ITGB4, COL14A1, FOXF1, LAMA3, FGG, SPINK5, LAMC2, F11R, OLFML2A, FBLN5, MFAP5, TTR, EGFLAM, ABI3BP, ITGAX, ITGB8, ITGA7, ITGB6, CD44	1034	196	16792	1.9057	1	0.563654	0.563014
turquoise	GOTERM_BP_DIRECT	GO:0006855~drug transmembrane transport	6	0.516796	0.00491326	SLC47A2, ABCB1, SLC47A1, ATP8B1, SLC22A18, ABCB4	1034	19	16792	5.12837	1	0.576653	0.575998
turquoise	GOTERM_BP_DIRECT	GO:0031032~actomyosin structure organization	7	0.602929	0.00517662	FRMD3, CNN1, EPB41L5, MYLIP, MYH14, F11R, LURAP1	1034	27	16792	4.21033	1	0.587964	0.587296
turquoise	GOTERM_BP_DIRECT	GO:0035556~intracellular signal transduction	39	3.35917	0.00583744	MAST4, TUFT1, ARHGEF28, NOD1, ASB11, RASAL1, NOD2, ADRA1B, TREM1, ADRA1A, PRKCZ, ADCY7, PRKAG3, ADCY5, SMPD2, NUAK2, BLNK, MARK2, TNS1, RGS7, KSR1, STAC, CDC42BPG, MINK1, NRG1, MAPK13, BCR, SPSB2, MC1R, DGKQ, KIT, ARHGEF4, TSSK3, ASB2, RAPGEF5, SGK1, SCG2, RAPGEF3, ARHGEF5	1034	403	16792	1.5716	1	0.641082	0.640354
turquoise	GOTERM_BP_DIRECT	GO:0060317~cardiac epithelial to mesenchymal transition	5	0.430663	0.00650347	NOTCH1, ADAM15, WNT16, WNT2, RTN4	1034	13	16792	6.24609	1	0.641082	0.640354
turquoise	GOTERM_BP_DIRECT	GO:0051145~smooth muscle cell differentiation	5	0.430663	0.00650347	MYOCD, FOXF1, GATA6, NFATC4, FGF10	1034	13	16792	6.24609	1	0.641082	0.640354
turquoise	GOTERM_BP_DIRECT	GO:0022617~extracellular matrix disassembly	12	1.03359	0.00656034	ADAMTS5, MMP7, LAMB3, ADAM15, MMP1, CTSL, LAMA3, MMP3, MMP19, LAMC2, CD44, KLK7	1034	76	16792	2.56419	1	0.641082	0.640354
turquoise	GOTERM_BP_DIRECT	GO:0034332~adherens junction organization	8	0.689061	0.00662373	DSP, AFDN, CADM3, CDH4, JUP, CDH13, CDH15, NECTIN4	1034	37	16792	3.51132	1	0.641082	0.640354
turquoise	GOTERM_BP_DIRECT	GO:0048251~elastic fiber assembly	4	0.344531	0.00673673	MFAP4, MYH11, THSD4, FBLN5	1034	7	16792	9.27991	1	0.641082	0.640354
turquoise	GOTERM_BP_DIRECT	GO:0009267~cellular response to starvation	9	0.775194	0.00736319	SFRP1, WNT9B, NUPR2, INHBB, ATG14, GLUL, DSC2, FOXO1, PIK3C2B	1034	47	16792	3.10976	1	0.675364	0.674596
turquoise	GOTERM_BP_DIRECT	GO:0045746~negative regulation of Notch signaling pathway	7	0.602929	0.0074806	DLX2, BCL6, NRARP, GATA2, DLK1, DLK2, OVOL2	1034	29	16792	3.91996	1	0.675364	0.674596
turquoise	GOTERM_BP_DIRECT	GO:0008284~positive regulation of cell proliferation	43	3.7037	0.00836551	CNTFR, NOTCH1, HPSE2, TGFA, LAMC2, IRS2, MST1R, HTR2A, NTN1, PRKCZ, DLL1, PTHLH, DPP4, RAB25, BLOC1S2, ZNF703, NTF3, CTSH, STX3, WNT2, IL6R, TRPM4, IL11, OSR2, NTRK2, MYOCD, HGF, AVPR2, IL31RA, NRG1, EMP2, PROX1, OSMR, NCCRP1, ACER2, RAD51B, ALDH3A1, SFRP1, KLF5, ALDH1A2, KIT, ID4, EPHA1	1034	466	16792	1.49853	1	0.736374	0.735538
turquoise	GOTERM_BP_DIRECT	GO:0007160~cell-matrix adhesion	13	1.11972	0.00892847	COL17A1, ITGB4, FGG, LYPD3, EMP2, LYPD5, FBLN5, ADAM15, ITGB8, ITGA7, HOXD3, ITGB6, CD44	1034	90	16792	2.34576	1	0.766759	0.765888
turquoise	GOTERM_BP_DIRECT	GO:0045332~phospholipid translocation	6	0.516796	0.00954608	P2RX7, ABCB1, ATP8B1, ABCB4, ATP10B, ATP9A	1034	22	16792	4.42905	1	0.80028	0.799371
turquoise	GOTERM_BP_DIRECT	GO:0001766~membrane raft polarization	4	0.344531	0.0102892	CMTM8, PLLP, MALL, MAL2	1034	8	16792	8.11992	1	0.82337	0.822435
turquoise	GOTERM_BP_DIRECT	GO:0050891~multicellular organismal water homeostasis	4	0.344531	0.0102892	SCNN1G, SCNN1B, SCNN1A, AQP1	1034	8	16792	8.11992	1	0.82337	0.822435
turquoise	GOTERM_BP_DIRECT	GO:0001525~angiogenesis	24	2.06718	0.0105304	LAMA5, ANGPT4, ECM1, JAG1, NOS3, EPAS1, TGFA, PRKX, OVOL2, ADGRG1, PTPRB, KLF5, ADAM15, HAND2, MMRN2, ZC3H12A, MMP19, ACKR3, EPHA1, SCG2, RAMP1, RAPGEF3, FGF10, HTATIP2	1034	223	16792	1.74779	1	0.823948	0.823012
turquoise	GOTERM_BP_DIRECT	GO:0007416~synapse assembly	10	0.861326	0.0117888	FZD1, GPM6A, SDK1, DNER, SLITRK6, PCDHB4, NRG1, DRD1, ADGRL3, SPTBN2	1034	61	16792	2.66227	1	0.902185	0.901161
turquoise	GOTERM_BP_DIRECT	GO:0045907~positive regulation of vasoconstriction	7	0.602929	0.0122018	HRH1, FGG, AVPR2, HTR2A, ADRA1B, ADRA1A, TRPM4	1034	32	16792	3.55247	1	0.902185	0.901161
turquoise	GOTERM_BP_DIRECT	GO:0008285~negative regulation of cell proliferation	37	3.18691	0.012299	PTPRU, NOTCH1, ADRA1A, DLL1, IFIT3, PTHLH, ADGRG1, GPNMB, ADAMTS1, NCK2, ADAMTS8, SOX7, CDKN2B, MYOCD, NOS3, IGFBP3, SSTR1, AXIN2, PROX1, ETV3, PODN, SOD2, SFRP1, AZGP1, TFAP4, BCL6, ALDH1A2, GJB6, SPRY2, CD9, CDH13, NUPR2, IRF6, GPLD1, FRK, FGF10, BNIPL	1034	396	16792	1.51736	1	0.902185	0.901161
turquoise	GOTERM_BP_DIRECT	GO:0001889~liver development	11	0.947459	0.014835	NOTCH1, DBP, ALDH1A2, HGF, GATA6, COBL, ARID5B, LSR, PROX1, SOD2, ADA	1034	74	16792	2.41403	1	1	0.999148
turquoise	GOTERM_BP_DIRECT	GO:0006915~apoptotic process	49	4.2205	0.0152317	TNFAIP8, JADE1, AHR, ADRA1A, BBC3, CASP14, PPP1R13L, RFK, ZC3H12A, PIM1, CTSH, MAP3K9, TNS4, ZNF385A, HTATIP2, AKTIP, IGFBP3, PAWR, FBXO10, EDAR, DUSP22, SLC5A8, ADAM15, CHI3L1, ELMO3, SGK1, CARD14, TNFRSF21, SGMS1, NOD1, NTN1, FOXO1, RTN4, ZFP36L1, DRAM1, NUAK2, MFN2, RNF130, BCL2L14, PRELID1, GSDMA, MX1, HIP1R, RASSF7, P2RX1, GJB6, TRIM35, FAS, BNIPL	1034	567	16792	1.40344	1	1	0.999148
turquoise	GOTERM_BP_DIRECT	GO:0043588~skin development	7	0.602929	0.0163199	JUP, GJB3, ITGB4, ARRDC3, DACT2, OVOL1, ASPRV1	1034	34	16792	3.3435	1	1	0.999148
turquoise	GOTERM_BP_DIRECT	GO:0019369~arachidonic acid metabolic process	6	0.516796	0.0165373	AWAT1, PLA2G4B, ALOX12B, DAGLB, ALOXE3, MGLL	1034	25	16792	3.89756	1	1	0.999148
turquoise	GOTERM_BP_DIRECT	GO:0006954~inflammatory response	35	3.01464	0.0174902	CEBPB, ECM1, TNFRSF6B, SGMS1, LY75, NOD1, F11R, PRKCZ, PTGS1, C4A, HRH1, IFI16, ZC3H12A, SCN9A, BLNK, FFAR3, CCR7, ITGB6, AOC3, AFAP1L2, IGFBP4, IL37, TNFRSF18, PLA2G4B, NFATC4, SELP, P2RX7, BCL6, AXL, KIT, CHI3L1, FAS, SCG2, MGLL, TNFRSF21	1034	379	16792	1.49972	1	1	0.999148
turquoise	GOTERM_BP_DIRECT	GO:0050860~negative regulation of T cell receptor signaling pathway	5	0.430663	0.0177892	DUSP22, PRNP, LGALS3, ELF1, PAWR	1034	17	16792	4.77643	1	1	0.999148
turquoise	GOTERM_BP_DIRECT	GO:0048565~digestive tract development	7	0.602929	0.0187005	MYOCD, FOXF1, ITGB4, KIT, CYP1A1, COBL, GATA2	1034	35	16792	3.24797	1	1	0.999148
turquoise	GOTERM_BP_DIRECT	GO:0006865~amino acid transport	7	0.602929	0.0187005	SLC6A6, XK, SLC43A2, SLC6A15, PDPN, SLC6A14, SLC1A4	1034	35	16792	3.24797	1	1	0.999148
turquoise	GOTERM_BP_DIRECT	GO:0050918~positive chemotaxis	7	0.602929	0.0187005	LGALS3, GPNMB, HGF, NTF3, SAA1, SCG2, FGF10	1034	35	16792	3.24797	1	1	0.999148
turquoise	GOTERM_BP_DIRECT	GO:0006687~glycosphingolipid metabolic process	8	0.689061	0.019096	GALC, NEU2, GLTP, SMPD2, NEU3, STS, KIT, ARSH	1034	45	16792	2.88708	1	1	0.999148
turquoise	GOTERM_BP_DIRECT	GO:0032060~bleb assembly	4	0.344531	0.0201006	P2RX7, EMP1, EMP2, MYLK	1034	10	16792	6.49594	1	1	0.999148
turquoise	GOTERM_BP_DIRECT	GO:0072574~hepatocyte proliferation	3	0.258398	0.0208711	CEBPB, TGFA, PROX1	1034	4	16792	12.1799	1	1	0.999148
turquoise	GOTERM_BP_DIRECT	GO:0046618~drug export	3	0.258398	0.0208711	SLC47A2, SLC47A1, SLC22A18	1034	4	16792	12.1799	1	1	0.999148
turquoise	GOTERM_BP_DIRECT	GO:0045165~cell fate commitment	8	0.689061	0.0213659	GATA6, WNT9B, WNT8B, SPRY2, PRDM1, WNT16, WNT2, WNT3	1034	46	16792	2.82432	1	1	0.999148
turquoise	GOTERM_BP_DIRECT	GO:0050767~regulation of neurogenesis	5	0.430663	0.0262817	PER2, BCL6, DLL1, ASCL2, WNT3	1034	19	16792	4.27364	1	1	0.999148
turquoise	GOTERM_BP_DIRECT	GO:0019228~neuronal action potential	6	0.516796	0.0262898	P2RX1, SCN9A, KCNMB4, MYH14, DRD1, SCN3A	1034	28	16792	3.47997	1	1	0.999148
turquoise	GOTERM_BP_DIRECT	GO:0019933~cAMP-mediated signaling	7	0.602929	0.0272343	KSR1, DGKQ, NPR3, PDE3A, ADCY7, RAPGEF3, ADCY5	1034	38	16792	2.99155	1	1	0.999148
turquoise	GOTERM_BP_DIRECT	GO:0060291~long-term synaptic potentiation	7	0.602929	0.0272343	NTRK2, RELN, SYT12, ITPR3, DRD1, STX3, PRKCZ	1034	38	16792	2.99155	1	1	0.999148
turquoise	GOTERM_BP_DIRECT	GO:0050731~positive regulation of peptidyl-tyrosine phosphorylation	11	0.947459	0.0285374	ANGPT4, IL11, RELN, HGF, TNK2, NTF3, NRG1, HTR2A, IL6R, CD44, FGF10	1034	82	16792	2.17852	1	1	0.999148
turquoise	GOTERM_BP_DIRECT	GO:0071560~cellular response to transforming growth factor beta stimulus	8	0.689061	0.0292823	EPB41L5, SFRP1, STAR, PENK, PDE3A, XCL1, WNT2, ZFP36L1	1034	49	16792	2.6514	1	1	0.999148
turquoise	GOTERM_BP_DIRECT	GO:0050679~positive regulation of epithelial cell proliferation	9	0.775194	0.0298251	OSR2, SFRP1, NOTCH1, EYA1, ERBB2, TGFA, NOD2, GLUL, FGF10	1034	60	16792	2.43598	1	1	0.999148
turquoise	GOTERM_BP_DIRECT	GO:0007165~signal transduction	88	7.57967	0.0299821	CNTFR, ECM1, CLIC3, LY75, SECTM1, IRS2, ADRA1A, ANTXR1, THBD, OPN1LW, PDE4B, NCK2, PDE4A, CCR6, ANXA9, HLA-DOB, PRKG1, CDKL2, TLE3, CHRNB1, TRIM63, IL4R, KCNK10, IGFBP4, TNFRSF18, ARRDC2, FST, ARRDC3, FGG, RGMB, BCR, CLDN4, CLDN3, KIT, PKP1, SPARCL1, XCL1, PGR, RIN1, RIN2, RAPGEF3, TNFRSF21, CDS1, GRB7, PDE1C, GRP, SDC4, RRAD, EPAS1, MGST3, CABP2, WNT8B, DAPP1, NOD1, RASAL1, MST1R, ACVR1B, NDRG2,…	1034	1161	16792	1.23093	1	1	0.999148
turquoise	GOTERM_BP_DIRECT	GO:0045668~negative regulation of osteoblast differentiation	7	0.602929	0.0305686	SFRP1, NOTCH1, HAND2, TWIST2, RORB, AXIN2, TRPM4	1034	39	16792	2.91484	1	1	0.999148
turquoise	GOTERM_BP_DIRECT	GO:0019229~regulation of vasoconstriction	5	0.430663	0.0312961	PER2, HRH1, KCNMB4, ATP1A2, ADRA1A	1034	20	16792	4.05996	1	1	0.999148
turquoise	GOTERM_BP_DIRECT	GO:0018149~peptide cross-linking	8	0.689061	0.0323085	SPRR4, DSP, TGM1, CSTA, TGM7, TGM5, EVPL, SPRR1B	1034	50	16792	2.59838	1	1	0.999148
turquoise	GOTERM_BP_DIRECT	GO:0006629~lipid metabolic process	17	1.46425	0.0324001	IL1RN, ABHD4, MGST3, ABCB4, SLC16A11, GDPD3, NR2F2, GPCPD1, PLCXD1, PLB1, PTGS1, TTPA, RDH16, PDE3A, DAGLB, MGLL, JAZF1	1034	157	16792	1.75845	1	1	0.999148
turquoise	GOTERM_BP_DIRECT	GO:0097461~ferric iron import into cell	3	0.258398	0.0333762	STEAP4, STEAP1, STEAP2	1034	5	16792	9.74391	1	1	0.999148
turquoise	GOTERM_BP_DIRECT	GO:1903307~positive regulation of regulated secretory pathway	3	0.258398	0.0333762	RAB15, RAB3D, RAB27A	1034	5	16792	9.74391	1	1	0.999148
turquoise	GOTERM_BP_DIRECT	GO:0015893~drug transport	3	0.258398	0.0333762	SLC15A2, SLC22A18, PDZK1	1034	5	16792	9.74391	1	1	0.999148
turquoise	GOTERM_BP_DIRECT	GO:0001757~somite specification	3	0.258398	0.0333762	COBL, DLL1, MEOX1	1034	5	16792	9.74391	1	1	0.999148
turquoise	GOTERM_BP_DIRECT	GO:0002934~desmosome organization	3	0.258398	0.0333762	DSP, PERP, GRHL1	1034	5	16792	9.74391	1	1	0.999148
turquoise	GOTERM_BP_DIRECT	GO:0030212~hyaluronan metabolic process	4	0.344531	0.0336175	ITIH5, ITIH4, HGF, PIM1	1034	12	16792	5.41328	1	1	0.999148
turquoise	GOTERM_BP_DIRECT	GO:0097067~cellular response to thyroid hormone stimulus	4	0.344531	0.0336175	CTSL, KIT, KLF9, CTSH	1034	12	16792	5.41328	1	1	0.999148
turquoise	GOTERM_BP_DIRECT	GO:0021915~neural tube development	6	0.516796	0.0344752	CECR2, NOTCH1, SEMA3C, ALDH1A2, PROX1, ZFP36L1	1034	30	16792	3.24797	1	1	0.999148
turquoise	GOTERM_BP_DIRECT	GO:0055072~iron ion homeostasis	6	0.516796	0.0344752	STEAP4, EPAS1, TFR2, STEAP1, SOD2, STEAP2	1034	30	16792	3.24797	1	1	0.999148
turquoise	GOTERM_BP_DIRECT	GO:0007613~memory	9	0.775194	0.0354346	HRH1, CEBPB, KCNK10, ITPR3, DRD1, HTR2A, RIN1, KLK8, ASIC1	1034	62	16792	2.3574	1	1	0.999148
turquoise	GOTERM_BP_DIRECT	GO:0042127~regulation of cell proliferation	19	1.63652	0.0363214	LAMA5, TNFRSF6B, IL4R, JAG1, TFAP2E, JUP, TNK2, TNFRSF18, TNK1, STYK1, PTK6, PTGS1, DUSP22, ERBB3, BCL6, KIT, FAS, SGK1, TNFRSF21	1034	185	16792	1.66788	1	1	0.999148
turquoise	GOTERM_BP_DIRECT	GO:0097150~neuronal stem cell population maintenance	5	0.430663	0.0368334	NOTCH1, JAG1, PROX1, DLL1, FOXO1	1034	21	16792	3.86663	1	1	0.999148
turquoise	GOTERM_BP_DIRECT	GO:0030334~regulation of cell migration	10	0.861326	0.0371978	LAMA5, PARD6B, JAG1, LAMA3, MINK1, PRKX, SGK1, AJUBA, NTN1, RTN4	1034	74	16792	2.19457	1	1	0.999148
turquoise	GOTERM_BP_DIRECT	GO:0051209~release of sequestered calcium ion into cytosol	7	0.602929	0.0380104	P2RX7, XCL1, HTR1B, CCR7, ITPR3, HTR2A, BBC3	1034	41	16792	2.77266	1	1	0.999148
turquoise	GOTERM_BP_DIRECT	GO:0000122~negative regulation of transcription from RNA polymerase II promoter	57	4.90956	0.0410085	ZBTB20, NRARP, TFCP2L1, PRDM1, YBX3, ETS2, CCND1, PPP1R13L, TRIM29, TGIF1, OSR2, HES6, MYOCD, FST, USP2, ARID5B, PAWR, MITF, PROX1, OVOL1, ETV3, DUSP22, ETV3L, AHRR, NUPR2, ZFPM1, AJUBA, DLX2, NOTCH1, TSHZ3, TSHZ2, GLIS3, GATA6, GATA2, ASCL2, BARX2, FOXO1, SCRT2, IFI16, PRDM16, HIVEP1, FNIP2, ZBTB7A, JAZF1, WDTC1, CBX7, FOXF1, NR2F2, TBX18, PER2, NR4A2, KLF5, BCL6, ZNF219, ID4, ZNF217, FRK	1034	720	16792	1.28565	1	1	0.999148
turquoise	GOTERM_BP_DIRECT	GO:0060644~mammary gland epithelial cell differentiation	4	0.344531	0.0417517	CEBPB, ZNF703, IRF6, PRLR	1034	13	16792	4.99688	1	1	0.999148
turquoise	GOTERM_BP_DIRECT	GO:0016045~detection of bacterium	4	0.344531	0.0417517	PGLYRP4, PGLYRP3, NOD1, NOD2	1034	13	16792	4.99688	1	1	0.999148
turquoise	GOTERM_BP_DIRECT	GO:0007398~ectoderm development	4	0.344531	0.0417517	EPB41L5, GRHL3, ZBTB7B, KRT6B	1034	13	16792	4.99688	1	1	0.999148
turquoise	GOTERM_BP_DIRECT	GO:0001974~blood vessel remodeling	6	0.516796	0.044077	JAG1, SEMA3C, EPAS1, AXL, NOS3, FGF10	1034	32	16792	3.04497	1	1	0.999148
turquoise	GOTERM_BP_DIRECT	GO:0070830~bicellular tight junction assembly	6	0.516796	0.044077	PARD6B, CLDN3, MARVELD2, F11R, CLDN1, MPP7	1034	32	16792	3.04497	1	1	0.999148
turquoise	GOTERM_BP_DIRECT	GO:0045785~positive regulation of cell adhesion	7	0.602929	0.0465153	ADGRG1, TNFRSF18, ERBB2, SAA1, CCR7, NRG1, STX3	1034	43	16792	2.6437	1	1	0.999148
turquoise	GOTERM_BP_DIRECT	GO:0060613~fat pad development	3	0.258398	0.0480477	DGAT2, ARRDC3, ARID5B	1034	6	16792	8.11992	1	1	0.999148
turquoise	GOTERM_BP_DIRECT	GO:0086073~bundle of His cell-Purkinje myocyte adhesion involved in cell communication	3	0.258398	0.0480477	DSP, JUP, DSC2	1034	6	16792	8.11992	1	1	0.999148
turquoise	GOTERM_BP_DIRECT	GO:0048681~negative regulation of axon regeneration	3	0.258398	0.0480477	EPHA4, KLK8, RGMA	1034	6	16792	8.11992	1	1	0.999148
turquoise	GOTERM_BP_DIRECT	GO:0007200~phospholipase C-activating G-protein coupled receptor signaling pathway	9	0.775194	0.0486939	ANO1, HRH1, P2RY2, NPR3, KISS1R, HTR1B, HTR2A, ADRA1B, ADRA1A	1034	66	16792	2.21452	1	1	0.999148
turquoise	GOTERM_BP_DIRECT	GO:0006811~ion transport	14	1.20586	0.0488151	GABRP, CHRNB1, LRRC26, SLC12A3, SLC15A1, SLC15A2, PLLP, SLC1A1, SLC5A8, P2RX1, SLCO2A1, SLCO1A2, SLC26A9, STEAP1	1034	127	16792	1.79022	1	1	0.999148
turquoise	GOTERM_BP_DIRECT	GO:0006805~xenobiotic metabolic process	10	0.861326	0.0495311	CYP2J2, AOC3, ALDH3A1, CYP2A13, GSTO2, MGST3, RORC, AHR, CYP2C18, PTGS1	1034	78	16792	2.08203	1	1	0.999148
turquoise	GOTERM_BP_DIRECT	GO:0045766~positive regulation of angiogenesis	13	1.11972	0.0503825	CCBE1, ANGPT4, ECM1, NOS3, HGF, GATA6, GATA2, AQP1, ZC3H12A, CTSH, CHI3L1, EPHA1, RAPGEF3	1034	115	16792	1.83581	1	1	0.999148
turquoise	GOTERM_BP_DIRECT	GO:0048148~behavioral response to cocaine	4	0.344531	0.0507747	SDK1, HOMER2, DRD1, HTR2A	1034	14	16792	4.63996	1	1	0.999148
turquoise	GOTERM_BP_DIRECT	GO:0045821~positive regulation of glycolytic process	4	0.344531	0.0507747	P2RX7, GPD1, GAPDHS, HTR2A	1034	14	16792	4.63996	1	1	0.999148
turquoise	GOTERM_BP_DIRECT	GO:0043101~purine-containing compound salvage	4	0.344531	0.0507747	AMPD3, HPRT1, DCK, ADA	1034	14	16792	4.63996	1	1	0.999148
turquoise	GOTERM_BP_DIRECT	GO:0006006~glucose metabolic process	9	0.775194	0.0524505	H6PD, OAS1, DCXR, GAPDHS, IRS2, PGM5, BPGM, PGM2L1, WDTC1	1034	67	16792	2.18147	1	1	0.999148
turquoise	GOTERM_BP_DIRECT	GO:0009968~negative regulation of signal transduction	6	0.516796	0.0551267	RGS5, ERBB3, RGS16, IGFBP3, PTK6, RGS7	1034	34	16792	2.86586	1	1	0.999148
turquoise	GOTERM_BP_DIRECT	GO:0007422~peripheral nervous system development	5	0.430663	0.0566018	ALDH3A2, EGR2, ERBB3, ERBB2, NRG1	1034	24	16792	3.3833	1	1	0.999148
turquoise	GOTERM_BP_DIRECT	GO:0042060~wound healing	10	0.861326	0.0566019	DSP, SERPINB2, ERBB3, SDC4, ERBB2, TGFA, EPPK1, NRG1, GRHL3, FGF10	1034	80	16792	2.02998	1	1	0.999148
turquoise	GOTERM_BP_DIRECT	GO:0001764~neuron migration	12	1.03359	0.0579281	NR4A2, NTRK2, GPM6A, RELN, AXL, DNER, NR2F2, GATA2, NTN1, PRKG1, MARK2, ADGRL3	1034	105	16792	1.85598	1	1	0.999148
turquoise	GOTERM_BP_DIRECT	GO:0045055~regulated exocytosis	4	0.344531	0.0606554	RAB11FIP1, TMEM79, ABCA12, STEAP2	1034	15	16792	4.33063	1	1	0.999148
turquoise	GOTERM_BP_DIRECT	GO:0006198~cAMP catabolic process	4	0.344531	0.0606554	PDE11A, PDE3A, PDE4B, PDE4A	1034	15	16792	4.33063	1	1	0.999148
turquoise	GOTERM_BP_DIRECT	GO:0001964~startle response	4	0.344531	0.0606554	PENK, SLITRK6, NRG1, CSMD1	1034	15	16792	4.33063	1	1	0.999148
turquoise	GOTERM_BP_DIRECT	GO:0001953~negative regulation of cell-matrix adhesion	4	0.344531	0.0606554	ACER2, BCL6, ADAM15, PLET1	1034	15	16792	4.33063	1	1	0.999148
turquoise	GOTERM_BP_DIRECT	GO:0007156~homophilic cell adhesion via plasma membrane adhesion molecules	16	1.37812	0.0625363	CADM3, AMIGO1, CELSR2, SDK1, CDH4, CDHR1, CDHR2, DSG1, CDH13, PCDHB4, ME3, CDH15, NECTIN4, PCDH1, DSC1, DSC2	1034	158	16792	1.64454	1	1	0.999148
turquoise	GOTERM_BP_DIRECT	GO:0006813~potassium ion transport	10	0.861326	0.0642943	KCNS1, KCNMB1, KCNS3, KCNJ15, KCNMB4, KCNN1, KCNAB1, ATP1A2, SLC12A8, AQP1	1034	82	16792	1.98047	1	1	0.999148
turquoise	GOTERM_BP_DIRECT	GO:0015677~copper ion import	3	0.258398	0.0645721	STEAP4, STEAP1, STEAP2	1034	7	16792	6.95993	1	1	0.999148
turquoise	GOTERM_BP_DIRECT	GO:0002606~positive regulation of dendritic cell antigen processing and presentation	3	0.258398	0.0645721	CCR7, NOD1, NOD2	1034	7	16792	6.95993	1	1	0.999148
turquoise	GOTERM_BP_DIRECT	GO:0030219~megakaryocyte differentiation	3	0.258398	0.0645721	IL11, CDKN2B, ZFPM1	1034	7	16792	6.95993	1	1	0.999148
turquoise	GOTERM_BP_DIRECT	GO:0036155~acylglycerol acyl-chain remodeling	3	0.258398	0.0645721	DGAT2, AWAT2, MGLL	1034	7	16792	6.95993	1	1	0.999148
turquoise	GOTERM_BP_DIRECT	GO:0001542~ovulation from ovarian follicle	3	0.258398	0.0645721	ADAMTS1, NOS3, MMP19	1034	7	16792	6.95993	1	1	0.999148
turquoise	GOTERM_BP_DIRECT	GO:1900029~positive regulation of ruffle assembly	3	0.258398	0.0645721	EPS8L1, COBL, EPS8L2	1034	7	16792	6.95993	1	1	0.999148
turquoise	GOTERM_BP_DIRECT	GO:0046777~protein autophosphorylation	17	1.46425	0.0646425	NTRK2, EPHA4, TNK1, MINK1, LMTK2, PRKX, PTK6, ACVR1B, CAMKK2, BCR, KIT, ERBB2, ULK3, PIM1, MAP3K9, EPHA1, MARK2	1034	172	16792	1.6051	1	1	0.999148
turquoise	GOTERM_BP_DIRECT	GO:0007605~sensory perception of sound	14	1.20586	0.0658453	ADGRV1, EYA1, HOMER2, ATP8B1, SLC52A3, GJB2, LOXHD1, MARVELD2, GJB3, GJB6, SLITRK6, MYH14, SPRY2, ATP6V1B1	1034	133	16792	1.70946	1	1	0.999148
turquoise	GOTERM_BP_DIRECT	GO:0031532~actin cytoskeleton reorganization	7	0.602929	0.0668114	CXADR, CDC42BPG, KIT, MINK1, PRKCZ, ANTXR1, FGF10	1034	47	16792	2.4187	1	1	0.999148
turquoise	GOTERM_BP_DIRECT	GO:0070528~protein kinase C signaling	4	0.344531	0.0713562	ADGRG1, ADAM15, DGKQ, PRKCZ	1034	16	16792	4.05996	1	1	0.999148
turquoise	GOTERM_BP_DIRECT	GO:0045109~intermediate filament organization	4	0.344531	0.0713562	DSP, DES, KRT2, EPPK1	1034	16	16792	4.05996	1	1	0.999148
turquoise	GOTERM_BP_DIRECT	GO:0050900~leukocyte migration	13	1.11972	0.0723259	GRB7, ANGPT4, CXADR, MMP1, F11R, L1CAM, TREM1, SELP, THBD, ITGAX, PDE4B, SIRPA, CD44	1034	122	16792	1.73048	1	1	0.999148
turquoise	GOTERM_BP_DIRECT	GO:0030148~sphingolipid biosynthetic process	7	0.602929	0.0725768	ALDH3A2, ACER2, ELOVL4, SGMS1, SPTLC3, DEGS2, SGPP2	1034	48	16792	2.36831	1	1	0.999148
turquoise	GOTERM_BP_DIRECT	GO:0051289~protein homotetramerization	8	0.689061	0.074223	CRTC3, SYT11, SHMT1, DCXR, HPRT1, SOD2, ACACB, GNMT	1034	60	16792	2.16531	1	1	0.999148
turquoise	GOTERM_BP_DIRECT	GO:0007588~excretion	6	0.516796	0.0744257	SCNN1G, SCNN1B, SLC22A18, AVPR2, AQP9, ATP6V1B1	1034	37	16792	2.63349	1	1	0.999148
turquoise	GOTERM_BP_DIRECT	GO:0016042~lipid catabolic process	10	0.861326	0.0770175	ABHD4, ASPG, PLA2G3, LIPM, DDHD1, DAGLB, LDAH, PLCXD2, PLB1, PNPLA1	1034	85	16792	1.91057	1	1	0.999148
turquoise	GOTERM_BP_DIRECT	GO:0035725~sodium ion transmembrane transport	9	0.775194	0.0788411	SCNN1G, SLC12A3, SLC13A4, SCNN1B, SCNN1A, SCN9A, SLC4A11, SCN3A, ASIC1	1034	73	16792	2.00217	1	1	0.999148
turquoise	GOTERM_BP_DIRECT	GO:0036151~phosphatidylcholine acyl-chain remodeling	5	0.430663	0.0810096	PLA2G4E, PLA2G4B, LPCAT2, PLA2G3, PLB1	1034	27	16792	3.00738	1	1	0.999148
turquoise	GOTERM_BP_DIRECT	GO:0031069~hair follicle morphogenesis	5	0.430663	0.0810096	FOXQ1, NOTCH1, TMEM79, SOSTDC1, FGF10	1034	27	16792	3.00738	1	1	0.999148
turquoise	GOTERM_BP_DIRECT	GO:0001942~hair follicle development	6	0.516796	0.0815759	EDAR, LAMA5, ZDHHC21, ACVR1B, DNASE1L2, SOX21	1034	38	16792	2.56419	1	1	0.999148
turquoise	GOTERM_BP_DIRECT	GO:0007154~cell communication	6	0.516796	0.0815759	GJB2, GJB4, GJB3, GJB6, GJB5, NRG1	1034	38	16792	2.56419	1	1	0.999148
turquoise	GOTERM_BP_DIRECT	GO:0043129~surfactant homeostasis	3	0.258398	0.0826663	EPAS1, CTSH, ABCA12	1034	8	16792	6.08994	1	1	0.999148
turquoise	GOTERM_BP_DIRECT	GO:0032731~positive regulation of interleukin-1 beta production	3	0.258398	0.0826663	IFI16, NOD1, NOD2	1034	8	16792	6.08994	1	1	0.999148
turquoise	GOTERM_BP_DIRECT	GO:0060042~retina morphogenesis in camera-type eye	3	0.258398	0.0826663	PROX1, PROM1, DLL1	1034	8	16792	6.08994	1	1	0.999148
turquoise	GOTERM_BP_DIRECT	GO:2000369~regulation of clathrin-mediated endocytosis	3	0.258398	0.0826663	DNAJC6, TNK2, HIP1R	1034	8	16792	6.08994	1	1	0.999148
turquoise	GOTERM_BP_DIRECT	GO:1904948~midbrain dopaminergic neuron differentiation	3	0.258398	0.0826663	NR4A2, WNT9B, WNT2	1034	8	16792	6.08994	1	1	0.999148
turquoise	GOTERM_BP_DIRECT	GO:0015824~proline transport	3	0.258398	0.0826663	SLC6A17, SLC6A15, SLC1A4	1034	8	16792	6.08994	1	1	0.999148
turquoise	GOTERM_BP_DIRECT	GO:0061180~mammary gland epithelium development	3	0.258398	0.0826663	ATP2C2, WNT2, WNT3	1034	8	16792	6.08994	1	1	0.999148
turquoise	GOTERM_BP_DIRECT	GO:0045580~regulation of T cell differentiation	3	0.258398	0.0826663	PRELID1, SLC46A2, SPINK5	1034	8	16792	6.08994	1	1	0.999148
turquoise	GOTERM_BP_DIRECT	GO:0009308~amine metabolic process	3	0.258398	0.0826663	AOC3, SULT1C2, CYP1A1	1034	8	16792	6.08994	1	1	0.999148
turquoise	GOTERM_BP_DIRECT	GO:0042493~response to drug	26	2.23945	0.0848805	ABCB1, SEMA3C, ABCB4, GATA6, TGFA, HTR2A, ADRA1A, ACACB, AQP1, HSD11B2, CCND1, DRD1, FZD1, TGIF1, SPINK4, CBX7, ABCC1, HTR1B, SOD2, P2RX7, ALDH3A1, SFRP1, STAR, CYP1A1, PDE3A, ADA	1034	304	16792	1.38893	1	1	0.999148
turquoise	GOTERM_BP_DIRECT	GO:0030154~cell differentiation	37	3.18691	0.0855668	LAMA5, PTPRU, CATSPER2, NOTCH1, ARHGEF28, WIPF3, TWIST2, ADIRF, NDRG2, DLL1, ETS2, FCRLA, ZIC2, ZC3H12A, ZBTB7B, ZBTB7A, FGF22, HTATIP2, KRTDAP, OSR2, HES6, EYA1, TNK2, TNK1, STYK1, INHBB, RPS3A, PLET1, ETV3, DLK1, EDAR, ELF1, ETV3L, MMP19, TSSK3, FRK, GAS7	1034	462	16792	1.30059	1	1	0.999148
turquoise	GOTERM_BP_DIRECT	GO:0000165~MAPK cascade	23	1.98105	0.0859614	SPTBN5, KSR1, MAP3K7CL, IL31RA, NRG1, IRS2, RASAL1, MAPK8IP2, GFRA2, MAPK13, ZFP36L1, CAMKK2, GRIN1, RASGEF1A, ERBB3, KIT, IL3RA, ERBB2, NRTN, SCG2, FGF22, FGF10, SPTBN2	1034	262	16792	1.42564	1	1	0.999148
turquoise	GOTERM_BP_DIRECT	GO:0018108~peptidyl-tyrosine phosphorylation	15	1.29199	0.0887623	NTRK2, EPHA4, NRG1, MST1R, CAMKK2, BCR, RELN, ERBB3, AXL, KIT, IL3RA, ERBB2, EPHA1, FGF22, FGF10	1034	153	16792	1.59214	1	1	0.999148
turquoise	GOTERM_BP_DIRECT	GO:0006953~acute-phase response	6	0.516796	0.089077	ITIH4, IL1RN, CEBPB, TFR2, SAA1, IL6R	1034	39	16792	2.49844	1	1	0.999148
turquoise	GOTERM_BP_DIRECT	GO:0007623~circadian rhythm	9	0.775194	0.089122	PER2, NTRK2, CLDN4, DBP, KLF9, RORC, ID4, FAS, PROX1	1034	75	16792	1.94878	1	1	0.999148
turquoise	GOTERM_BP_DIRECT	GO:0009611~response to wounding	8	0.689061	0.0910947	VWF, PLLP, ITGB4, CYP1A1, KLK8, ZFP36L1, KLK6, SULF2	1034	63	16792	2.0622	1	1	0.999148
turquoise	GOTERM_BP_DIRECT	GO:0019722~calcium-mediated signaling	7	0.602929	0.091519	MCTP1, RCAN2, PLA2G4B, CCR6, MCTP2, CAMKK2, TRPM4	1034	51	16792	2.229	1	1	0.999148
turquoise	GOTERM_BP_DIRECT	GO:0007519~skeletal muscle tissue development	7	0.602929	0.091519	RCAN1, MYH14, KCNAB1, DMD, NR2F2, GPCPD1, HOXD10	1034	51	16792	2.229	1	1	0.999148
turquoise	GOTERM_BP_DIRECT	GO:0031668~cellular response to extracellular stimulus	4	0.344531	0.0950451	NR4A2, P2RX7, CDKN2B, AXL	1034	18	16792	3.60885	1	1	0.999148
turquoise	GOTERM_BP_DIRECT	GO:0048557~embryonic digestive tract morphogenesis	4	0.344531	0.0950451	FOXF1, RBPMS2, FGF10, OVOL2	1034	18	16792	3.60885	1	1	0.999148
turquoise	GOTERM_BP_DIRECT	GO:0001709~cell fate determination	4	0.344531	0.0950451	JAG1, PROX1, GATA2, DLL1	1034	18	16792	3.60885	1	1	0.999148
turquoise	GOTERM_BP_DIRECT	GO:0006939~smooth muscle contraction	4	0.344531	0.0950451	MYH11, HTR2A, ADRA1A, MYLK	1034	18	16792	3.60885	1	1	0.999148
turquoise	GOTERM_BP_DIRECT	GO:0019373~epoxygenase P450 pathway	4	0.344531	0.0950451	CYP2J2, CYP2A13, CYP1A1, CYP2C18	1034	18	16792	3.60885	1	1	0.999148
turquoise	GOTERM_BP_DIRECT	GO:0007219~Notch signaling pathway	12	1.03359	0.0963322	MESP2, ANGPT4, NEURL1B, KRT19, NOTCH1, JAG1, PERP, DNER, NRARP, DTX2, HOXD3, DLL1	1034	115	16792	1.69459	1	1	0.999148
turquoise	GOTERM_BP_DIRECT	GO:0071320~cellular response to cAMP	7	0.602929	0.098373	STAR, GPD1, PENK, AQP9, RAPGEF3, ZFP36L1, AQP1	1034	52	16792	2.18613	1	1	0.999148
turquoise	GOTERM_BP_DIRECT	GO:0043542~endothelial cell migration	5	0.430663	0.099717	DPP4, NOS3, CDH13, PRKX, SCG2	1034	29	16792	2.79997	1	1	0.999148
turquoise	GOTERM_BP_DIRECT	GO:0048662~negative regulation of smooth muscle cell proliferation	5	0.430663	0.099717	IGFBP3, NPR3, CTNNBIP1, MFN2, NDRG2	1034	29	16792	2.79997	1	1	0.999148
turquoise	GOTERM_BP_DIRECT	GO:0071549~cellular response to dexamethasone stimulus	5	0.430663	0.099717	TFAP4, STAR, FBXO32, FOXO1, AQP1	1034	29	16792	2.79997	1	1	0.999148
blue	GOTERM_BP_DIRECT	GO:0055114~oxidation-reduction process	67	6.32672	2.81368e-08	VKORC1L1, TECR, CPOX, MSMO1, ADO, TM7SF2, FADS2, SDR16C5, AKR7A2, FDXR, GSTK1, BCKDHB, DHDH, SORD, DIO3, GLRX2, POR, CYP2U1, AGPS, FAR2, KDM7A, FRRS1, MGST1, GLRX, HSD17B12, HMGCR, HSD17B7, CYP4F22, HSD17B10, CYP17A1, FOXRED2, PRDX5, CYP11A1, RDH10, HSD17B1, DHRS7B, RDH16, SC5D, RDH14, BCO2, CRYM, PRODH, XDH, DUOX2, VAT1L, SNCA, SDR42E1, EGLN3, AOC1, SRD5A1, CYP4F2, OSGIN1, BBOX1, DHCR24, TYR, DH…	921	592	16792	2.06346	9.69548e-05	9.69595e-05	9.65937e-05
blue	GOTERM_BP_DIRECT	GO:0035338~long-chain fatty-acyl-CoA biosynthetic process	14	1.322	2.12993e-07	ELOVL1, ELOVL5, ACSL1, ACOT11, TECR, ACSL5, ELOVL6, HSD17B12, ELOVL7, ACACA, FASN, ACOT2, THEM4, ACOT4	921	42	16792	6.07745	0.000733704	0.000366987	0.000365602
blue	GOTERM_BP_DIRECT	GO:0030148~sphingolipid biosynthetic process	12	1.13314	4.38244e-05	FA2H, ELOVL1, CERS4, CERS5, SPTLC1, SPHK2, ELOVL5, ACER3, ELOVL6, ELOVL7, HACD3, SGPP1	921	48	16792	4.55809	0.140171	0.04707	0.0468924
blue	GOTERM_BP_DIRECT	GO:0006768~biotin metabolic process	7	0.661001	5.46372e-05	SLC5A6, VNN1, BTD, PCCA, HLCS, PCCB, ACACA	921	14	16792	9.11618	0.171621	0.04707	0.0468924
blue	GOTERM_BP_DIRECT	GO:0006633~fatty acid biosynthetic process	12	1.13314	9.58435e-05	FA2H, ELOVL1, ABCD3, PRKAA2, FASN, PCCB, SC5D, MSMO1, ELOVL7, HSD17B12, MLYCD, ACACA	921	52	16792	4.20747	0.281286	0.0660553	0.0658061
blue	GOTERM_BP_DIRECT	GO:0001942~hair follicle development	10	0.944287	0.000165202	WNT10A, VANGL2, LHX2, HOXC13, DSG4, CELSR1, LGR5, FOXN1, KRT84, EGFR	921	38	16792	4.79799	0.434097	0.0813265	0.0810197
blue	GOTERM_BP_DIRECT	GO:0006695~cholesterol biosynthetic process	10	0.944287	0.000165202	EBP, MVK, PRKAA2, APOA4, MSMO1, DHCR24, HMGCR, DHCR7, HSD17B7, TM7SF2	921	38	16792	4.79799	0.434097	0.0813265	0.0810197
blue	GOTERM_BP_DIRECT	GO:0043651~linoleic acid metabolic process	7	0.661001	0.000195353	ELOVL1, FADS2, ELOVL5, ACSL1, GSTA1, ALOX12, ALOX15B	921	17	16792	7.50744	0.489952	0.0841482	0.0838307
blue	GOTERM_BP_DIRECT	GO:0007031~peroxisome organization	7	0.661001	0.000279506	PEX16, PEX7, TMEM135, PEX19, ABCD3, SCP2, PEX3	921	18	16792	7.09036	0.618373	0.10702	0.106616
blue	GOTERM_BP_DIRECT	GO:0042060~wound healing	14	1.322	0.000381121	SCARB1, SERPINB2, CCL20, CELSR1, FGF2, EGFR, EREG, CNN2, VANGL2, CDH3, SDC1, PPARA, S100A8, MAP3K5	921	80	16792	3.19066	0.731148	0.124719	0.124249
blue	GOTERM_BP_DIRECT	GO:0042761~very long-chain fatty acid biosynthetic process	6	0.566572	0.00043431	ELOVL1, ELOVL5, TECR, ELOVL6, ELOVL7, HACD3	921	13	16792	8.41493	0.77619	0.124719	0.124249
blue	GOTERM_BP_DIRECT	GO:0036109~alpha-linolenic acid metabolic process	6	0.566572	0.00043431	ELOVL1, FADS2, SCP2, ELOVL5, ACSL1, HSD17B4	921	13	16792	8.41493	0.77619	0.124719	0.124249
blue	GOTERM_BP_DIRECT	GO:0031069~hair follicle morphogenesis	8	0.75543	0.000489217	KRT71, SHH, WNT10A, FOXE1, KRT25, ATP7A, TP63, TGM3	921	27	16792	5.40218	0.814788	0.12968	0.129191
blue	GOTERM_BP_DIRECT	GO:0033490~cholesterol biosynthetic process via lathosterol	4	0.377715	0.000628943	EBP, SC5D, DHCR24, DHCR7	921	4	16792	18.2324	0.885596	0.135785	0.135273
blue	GOTERM_BP_DIRECT	GO:0033489~cholesterol biosynthetic process via desmosterol	4	0.377715	0.000628943	EBP, SC5D, DHCR24, DHCR7	921	4	16792	18.2324	0.885596	0.135785	0.135273
blue	GOTERM_BP_DIRECT	GO:0000038~very long-chain fatty acid metabolic process	6	0.566572	0.000645239	CYP4F2, PEX5, ACOT2, SLC27A6, HSD17B4, ACOT4	921	14	16792	7.81387	0.891847	0.135785	0.135273
blue	GOTERM_BP_DIRECT	GO:0008544~epidermis development	14	1.322	0.000694273	BNC1, ATP2A2, GRHL2, FOXN1, POU2F3, KRT85, NTF4, UGCG, FABP5, KRT16, COL7A1, KRT15, PPARA, S100A7	921	85	16792	3.00298	0.908672	0.135785	0.135273
blue	GOTERM_BP_DIRECT	GO:0001676~long-chain fatty acid metabolic process	7	0.661001	0.000709268	ACSL1, CYP4F2, ACOT2, SLC27A6, ACSL5, ACOT4, SLC27A4	921	21	16792	6.07745	0.913274	0.135785	0.135273
blue	GOTERM_BP_DIRECT	GO:0006629~lipid metabolic process	20	1.88857	0.000974545	ASAH1, ABHD3, MID1IP1, TECR, CIDEA, GDPD2, ABHD5, HSD17B10, ALOX15B, ACAT2, PAFAH2, FADS2, FABP5, LIPH, RDH16, SC5D, THRSP, FAR2, PPARA, SLC27A4	921	157	16792	2.32259	0.965262	0.176752	0.176085
blue	GOTERM_BP_DIRECT	GO:0055088~lipid homeostasis	9	0.849858	0.00106172	CEBPA, ACAD9, PNPLA3, PKP2, APOA4, PNPLA5, ACOX3, ACAD11, ACACA	921	39	16792	4.20747	0.974283	0.182934	0.182244
blue	GOTERM_BP_DIRECT	GO:1901215~negative regulation of neuron death	9	0.849858	0.00126437	CHGA, PM20D1, TIGAR, REL, PPARA, PPARGC1A, SORL1, FGF21, SNCA	921	40	16792	4.10228	0.987219	0.207477	0.206695
blue	GOTERM_BP_DIRECT	GO:0043588~skin development	8	0.75543	0.00212057	RYR1, TFAP2B, WNT10A, ITGA3, DHCR24, ITGA6, ATP7A, SLC27A4	921	34	16792	4.28997	0.999335	0.305054	0.303903
blue	GOTERM_BP_DIRECT	GO:0071372~cellular response to follicle-stimulating hormone stimulus	5	0.472144	0.00216609	POR, GCLC, GCLM, EFNA5, PPARGC1A	921	11	16792	8.28743	0.999431	0.305054	0.303903
blue	GOTERM_BP_DIRECT	GO:0045820~negative regulation of glycolytic process	5	0.472144	0.00216609	HDAC4, TIGAR, PPARA, FBP1, PPARGC1A	921	11	16792	8.28743	0.999431	0.305054	0.303903
blue	GOTERM_BP_DIRECT	GO:0007584~response to nutrient	12	1.13314	0.0022131	GNPAT, POR, GCLC, ACSL1, ENSA, HMGCR, GCLM, ADIPOR2, CCL28, SLC8A1, ASS1, SLC27A4	921	74	16792	2.9566	0.999517	0.305054	0.303903
blue	GOTERM_BP_DIRECT	GO:0019432~triglyceride biosynthetic process	7	0.661001	0.00237994	GK, MOGAT3, GPAM, MOGAT2, PNPLA3, LPIN3, AGPAT3	921	26	16792	4.90871	0.999728	0.31543	0.31424
blue	GOTERM_BP_DIRECT	GO:0006654~phosphatidic acid biosynthetic process	8	0.75543	0.00252741	PLA2G2F, GNPAT, PLA2G2E, PLA2G4D, GPAM, DGKA, ABHD5, AGPAT3	921	35	16792	4.1674	0.999837	0.31543	0.31424
blue	GOTERM_BP_DIRECT	GO:0042493~response to drug	30	2.83286	0.00265576	RET, HDAC4, ADCYAP1R1, ABCD3, MGST1, GATA3, SLC8A1, ALAD, NPPC, CDH3, CDH1, PPARGC1A, SNCA, VAV3, BCHE, UTS2R, TFAP2B, AOC1, TRPA1, ACSL1, ITGA3, SRD5A1, SORD, GGH, ASS1, GNPAT, POR, PLIN2, GCLM, TP73	921	304	16792	1.79925	0.999895	0.31543	0.31424
blue	GOTERM_BP_DIRECT	GO:0030324~lung development	12	1.13314	0.00274611	CEBPA, SHH, MYCN, ITGA3, WNT7B, SLC23A1, GPC3, DHCR7, FGF2, SIM2, EGFR, STRA6	921	76	16792	2.87879	0.999923	0.31543	0.31424
blue	GOTERM_BP_DIRECT	GO:0045046~protein import into peroxisome membrane	4	0.377715	0.00289339	PEX16, PEX19, PEX3, PEX5	921	6	16792	12.1549	0.999954	0.31543	0.31424
blue	GOTERM_BP_DIRECT	GO:0035878~nail development	4	0.377715	0.00289339	ITGA6, HOXC13, FOXN1, KRT84	921	6	16792	12.1549	0.999954	0.31543	0.31424
blue	GOTERM_BP_DIRECT	GO:0006810~transport	33	3.11615	0.00292913	RSC1A1, SLC25A3, CLCN3, AQP3, AP3M2, TRPM1, SEC14L2, SEC14L3, CACNA1I, CHRND, ATCAY, SEC14L6, CHRNE, ENSA, SEC14L5, SLC19A3, MAP6, SLC25A20, NPTX1, CACNG4, SLC25A47, ABCC3, TMED9, FABP9, ATP1B2, SORL1, SLC5A6, SLC7A5, AR, GJB1, SFT2D2, CRAT, SLC27A4	921	348	16792	1.72893	0.999959	0.31543	0.31424
blue	GOTERM_BP_DIRECT	GO:0043401~steroid hormone mediated signaling pathway	10	0.944287	0.0035929	PAQR8, RARG, RXRA, PGRMC2, NR6A1, PAQR5, ESRRG, PPARA, RXRG, BMP7	921	57	16792	3.19866	0.999996	0.375186	0.37377
blue	GOTERM_BP_DIRECT	GO:0009952~anterior/posterior pattern specification	12	1.13314	0.00412153	RARG, VANGL2, MSX2, HOXA3, HOXC4, OTX1, HOXC13, HOXA7, CELSR1, PCSK5, HOXA5, ACVR2A	921	80	16792	2.73485	0.999999	0.417729	0.416153
blue	GOTERM_BP_DIRECT	GO:0048546~digestive tract morphogenesis	5	0.472144	0.00429805	VANGL2, AGR2, SOX10, EGFR, STRA6	921	13	16792	7.01244	1	0.423173	0.421577
blue	GOTERM_BP_DIRECT	GO:0034626~fatty acid elongation, polyunsaturated fatty acid	4	0.377715	0.00485777	ELOVL1, ELOVL5, ELOVL6, ELOVL7	921	7	16792	10.4185	1	0.429228	0.427608
blue	GOTERM_BP_DIRECT	GO:0019367~fatty acid elongation, saturated fatty acid	4	0.377715	0.00485777	ELOVL1, ELOVL5, ELOVL6, ELOVL7	921	7	16792	10.4185	1	0.429228	0.427608
blue	GOTERM_BP_DIRECT	GO:0034625~fatty acid elongation, monounsaturated fatty acid	4	0.377715	0.00485777	ELOVL1, ELOVL5, ELOVL6, ELOVL7	921	7	16792	10.4185	1	0.429228	0.427608
blue	GOTERM_BP_DIRECT	GO:0045606~positive regulation of epidermal cell differentiation	4	0.377715	0.00485777	SFRP4, IL20, KDF1, SFN	921	7	16792	10.4185	1	0.429228	0.427608
blue	GOTERM_BP_DIRECT	GO:0045669~positive regulation of osteoblast differentiation	10	0.944287	0.00510242	NPPC, CEBPA, MSX2, WNT7B, GDPD2, FGF2, BMP7, TP63, ACVR2A, WNT4	921	60	16792	3.03873	1	0.439573	0.437915
blue	GOTERM_BP_DIRECT	GO:0003382~epithelial cell morphogenesis	5	0.472144	0.00575917	AR, VSIG1, BCL11B, HRH2, GRHL2	921	14	16792	6.51156	1	0.483077	0.481254
blue	GOTERM_BP_DIRECT	GO:0055074~calcium ion homeostasis	6	0.566572	0.00589026	TFAP2B, TRPV6, S100A14, SLC8A1, ATP6V1B1, SNCA	921	22	16792	4.97246	1	0.483077	0.481254
blue	GOTERM_BP_DIRECT	GO:0010332~response to gamma radiation	7	0.661001	0.00602795	POLB, TIGAR, GATA3, ERCC6, BRCA2, TP63, TP73	921	31	16792	4.11698	1	0.483077	0.481254
blue	GOTERM_BP_DIRECT	GO:0006631~fatty acid metabolic process	9	0.849858	0.00693879	FA2H, GPAM, FASN, ACOT11, THEM4, MSMO1, ABHD5, PPARA, SNCA	921	52	16792	3.1556	1	0.528662	0.526668
blue	GOTERM_BP_DIRECT	GO:0006694~steroid biosynthetic process	7	0.661001	0.00708218	SDR42E1, SCP2, SRD5A1, HSD17B1, FDXR, HSD17B12, CYP17A1	921	32	16792	3.98833	1	0.528662	0.526668
blue	GOTERM_BP_DIRECT	GO:0045617~negative regulation of keratinocyte differentiation	4	0.377715	0.00745766	MSX2, HOXA7, GRHL2, TP63	921	8	16792	9.11618	1	0.528662	0.526668
blue	GOTERM_BP_DIRECT	GO:0010898~positive regulation of triglyceride catabolic process	4	0.377715	0.00745766	AADAC, APOA4, ABHD5, FGF21	921	8	16792	9.11618	1	0.528662	0.526668
blue	GOTERM_BP_DIRECT	GO:0048672~positive regulation of collateral sprouting	4	0.377715	0.00745766	BDNF, BCL11A, RND2, EFNA5	921	8	16792	9.11618	1	0.528662	0.526668
blue	GOTERM_BP_DIRECT	GO:0006636~unsaturated fatty acid biosynthetic process	5	0.472144	0.00751725	ELOVL1, FADS2, ELOVL5, ELOVL6, ELOVL7	921	15	16792	6.07745	1	0.528662	0.526668
blue	GOTERM_BP_DIRECT	GO:0010482~regulation of epidermal cell division	3	0.283286	0.00866802	KDF1, SFN, TP63	921	3	16792	18.2324	1	0.586737	0.584523
blue	GOTERM_BP_DIRECT	GO:0036152~phosphatidylethanolamine acyl-chain remodeling	6	0.566572	0.00868357	PLA2G2F, PLA2G4F, PLA2G2E, PLA2G4D, LPCAT3, MBOAT2	921	24	16792	4.55809	1	0.586737	0.584523
blue	GOTERM_BP_DIRECT	GO:0006635~fatty acid beta-oxidation	8	0.75543	0.00940181	PEX7, ABCD3, SESN2, ECH1, PEX5, HSD17B4, ACAD11, ACAT2	921	44	16792	3.31497	1	0.590427	0.5882
blue	GOTERM_BP_DIRECT	GO:0006885~regulation of pH	5	0.472144	0.00959487	SLC9A9, RHCG, CLCN3, ATP12A, ATP6V1B1	921	16	16792	5.69761	1	0.590427	0.5882
blue	GOTERM_BP_DIRECT	GO:0006978~DNA damage response, signal transduction by p53 class mediator resulting in transcription of p21 class mediator	5	0.472144	0.00959487	SP100, RPS6KA6, BRCA2, TP63, TP73	921	16	16792	5.69761	1	0.590427	0.5882
blue	GOTERM_BP_DIRECT	GO:0036149~phosphatidylinositol acyl-chain remodeling	5	0.472144	0.00959487	PLA2G2F, PLA2G4F, PLA2G2E, PLA2G4D, MBOAT7	921	16	16792	5.69761	1	0.590427	0.5882
blue	GOTERM_BP_DIRECT	GO:0006750~glutathione biosynthetic process	5	0.472144	0.00959487	GGCT, GCLC, GSS, OPLAH, GCLM	921	16	16792	5.69761	1	0.590427	0.5882
blue	GOTERM_BP_DIRECT	GO:0006805~xenobiotic metabolic process	11	1.03872	0.00993471	POR, CYP2W1, AOC1, AKR7A2, AADAC, GSTA4, MGST1, DPEP1, S100A12, CMBL, UGT1A6	921	78	16792	2.57123	1	0.600614	0.598349
blue	GOTERM_BP_DIRECT	GO:0030878~thyroid gland development	6	0.566572	0.0103748	SHH, FOXE1, HOXA3, BRAF, HOXA5, DUOX2	921	25	16792	4.37577	1	0.616409	0.614084
blue	GOTERM_BP_DIRECT	GO:0043583~ear development	4	0.377715	0.0107348	DDR1, RDH10, GATA3, STRA6	921	9	16792	8.10327	1	0.62119	0.618847
blue	GOTERM_BP_DIRECT	GO:0006749~glutathione metabolic process	9	0.849858	0.0108158	GSTK1, GSTA4, GSTA2, GDAP1L1, GSTA1, MGST1, DPEP1, GLRX2, OPLAH	921	56	16792	2.9302	1	0.62119	0.618847
blue	GOTERM_BP_DIRECT	GO:0007156~homophilic cell adhesion via plasma membrane adhesion molecules	17	1.60529	0.0130828	RET, CADM4, CLSTN2, CLSTN3, PCDH20, CELSR1, PCDH19, IGSF9, CDH6, CDH3, CDH1, FAT2, DSG2, DSG3, DSG4, DSC3, NECTIN1	921	158	16792	1.96171	1	0.73907	0.736282
blue	GOTERM_BP_DIRECT	GO:0070588~calcium ion transmembrane transport	14	1.322	0.0133928	TRPA1, CACNA2D3, ATP2A2, TRPV3, PKD2L1, CACNA2D4, SLC8A1, TMC2, PANX1, TRPM1, CACNA1I, TRPV6, TRPM6, CACNG4	921	119	16792	2.14498	1	0.744379	0.741571
blue	GOTERM_BP_DIRECT	GO:0036151~phosphatidylcholine acyl-chain remodeling	6	0.566572	0.0144053	PLA2G2F, PLA2G4F, PLA2G2E, PLA2G4D, LPCAT3, MBOAT2	921	27	16792	4.05163	1	0.760563	0.757694
blue	GOTERM_BP_DIRECT	GO:0003334~keratinocyte development	4	0.377715	0.014718	BCL11B, KDF1, SFN, EXPH5	921	10	16792	7.29294	1	0.760563	0.757694
blue	GOTERM_BP_DIRECT	GO:0036150~phosphatidylserine acyl-chain remodeling	5	0.472144	0.0147875	PLA2G2F, PLA2G4F, PLA2G2E, PLA2G4D, LPCAT3	921	18	16792	5.06454	1	0.760563	0.757694
blue	GOTERM_BP_DIRECT	GO:0048384~retinoic acid receptor signaling pathway	5	0.472144	0.0147875	SP100, RARG, RXRA, ESRRG, RXRG	921	18	16792	5.06454	1	0.760563	0.757694
blue	GOTERM_BP_DIRECT	GO:0061436~establishment of skin barrier	5	0.472144	0.0147875	KRT16, KDF1, SFN, ALOX12, TP63	921	18	16792	5.06454	1	0.760563	0.757694
blue	GOTERM_BP_DIRECT	GO:0010811~positive regulation of cell-substrate adhesion	7	0.661001	0.0163473	COL26A1, EGFL6, ITGA3, SPOCK2, AGR2, ITGA6, HSD17B12	921	38	16792	3.35859	1	0.802428	0.799401
blue	GOTERM_BP_DIRECT	GO:0035634~response to stilbenoid	3	0.283286	0.0167071	LY6D, CIDEA, APOA4	921	4	16792	13.6743	1	0.802428	0.799401
blue	GOTERM_BP_DIRECT	GO:0008611~ether lipid biosynthetic process	3	0.283286	0.0167071	PEX7, GNPAT, AGPS	921	4	16792	13.6743	1	0.802428	0.799401
blue	GOTERM_BP_DIRECT	GO:0016557~peroxisome membrane biogenesis	3	0.283286	0.0167071	PEX16, PEX19, PEX3	921	4	16792	13.6743	1	0.802428	0.799401
blue	GOTERM_BP_DIRECT	GO:2000145~regulation of cell motility	6	0.566572	0.0167658	BTC, DIAPH1, NRG4, NRG2, EGFR, EREG	921	28	16792	3.90693	1	0.802428	0.799401
blue	GOTERM_BP_DIRECT	GO:0016042~lipid catabolic process	11	1.03872	0.0175745	PLA2G2F, PLA2G2E, LIPH, PNPLA3, LIPN, ADORA1, PNPLA5, PLCH2, LIPK, PLA2G7, PAFAH2	921	85	16792	2.35948	1	0.829614	0.826485
blue	GOTERM_BP_DIRECT	GO:0007568~aging	17	1.60529	0.0190656	KRTAP4-8, GSS, ALOX12, CACYBP, GLRX2, HMGCR, PAX5, FGF2, ASS1, SIRT3, POLB, GCLC, KRT16, KRT25, GCLM, PPARGC1A, SNCA	921	165	16792	1.87849	1	0.869331	0.866052
blue	GOTERM_BP_DIRECT	GO:0045176~apical protein localization	4	0.377715	0.019425	VANGL2, SHROOM3, MAL, CELSR1	921	11	16792	6.62995	1	0.869331	0.866052
blue	GOTERM_BP_DIRECT	GO:0006702~androgen biosynthetic process	4	0.377715	0.019425	SCARB1, SRD5A1, CYP17A1, WNT4	921	11	16792	6.62995	1	0.869331	0.866052
blue	GOTERM_BP_DIRECT	GO:0035879~plasma membrane lactate transport	4	0.377715	0.019425	SLC16A6, SLC16A12, SLC16A5, SLC16A13	921	11	16792	6.62995	1	0.869331	0.866052
blue	GOTERM_BP_DIRECT	GO:0051262~protein tetramerization	7	0.661001	0.0207311	TRPM1, PEX5, HMGCR, TRPM6, TP63, TGM3, TP73	921	40	16792	3.19066	1	0.904297	0.900886
blue	GOTERM_BP_DIRECT	GO:0008654~phospholipid biosynthetic process	7	0.661001	0.0207311	GPAM, LPCAT3, MBOAT7, MBOAT2, FITM2, ABHD5, AGPAT3	921	40	16792	3.19066	1	0.904297	0.900886
blue	GOTERM_BP_DIRECT	GO:0042574~retinal metabolic process	4	0.377715	0.0248636	SDR16C5, RDH10, BCO2, ALDH8A1	921	12	16792	6.07745	1	1	0.996517
blue	GOTERM_BP_DIRECT	GO:0060416~response to growth hormone	4	0.377715	0.0248636	SRD5A1, CACYBP, TRIM16, ASS1	921	12	16792	6.07745	1	1	0.996517
blue	GOTERM_BP_DIRECT	GO:0015908~fatty acid transport	4	0.377715	0.0248636	ACSL1, SLC27A6, PPARA, SLC27A4	921	12	16792	6.07745	1	1	0.996517
blue	GOTERM_BP_DIRECT	GO:0016125~sterol metabolic process	5	0.472144	0.0254015	EBP, CYP11A1, CYP11B1, FDXR, CYP17A1	921	21	16792	4.34104	1	1	0.996517
blue	GOTERM_BP_DIRECT	GO:0048645~organ formation	3	0.283286	0.0268397	AR, SHH, HOXA3	921	5	16792	10.9394	1	1	0.996517
blue	GOTERM_BP_DIRECT	GO:0019626~short-chain fatty acid catabolic process	3	0.283286	0.0268397	MCEE, PCCA, PCCB	921	5	16792	10.9394	1	1	0.996517
blue	GOTERM_BP_DIRECT	GO:0045053~protein retention in Golgi apparatus	3	0.283286	0.0268397	VPS13D, VPS13A, SORL1	921	5	16792	10.9394	1	1	0.996517
blue	GOTERM_BP_DIRECT	GO:0033600~negative regulation of mammary gland epithelial cell proliferation	3	0.283286	0.0268397	GATA3, BRCA2, ETV4	921	5	16792	10.9394	1	1	0.996517
blue	GOTERM_BP_DIRECT	GO:0055085~transmembrane transport	22	2.07743	0.0273167	ABCC3, SLC44A3, SLC10A6, PEX19, ABCD3, SLC45A3, SLC16A12, ABCC9, SLC16A10, ABCB9, SLC22A23, SLC5A6, MFSD9, TMEM245, GJB1, PEX3, SLC16A6, MAL, SLC16A9, SLC22A31, SLC25A47, SLC16A5	921	244	16792	1.6439	1	1	0.996517
blue	GOTERM_BP_DIRECT	GO:0007411~axon guidance	16	1.51086	0.028238	SPTBN4, TENM2, UNC5A, BDNF, WNT3A, UNC5C, ANK3, GATA3, SEMA3F, EFNA5, BMP7, SHH, CHL1, LHX2, CNTN2, NECTIN1	921	159	16792	1.8347	1	1	0.996517
blue	GOTERM_BP_DIRECT	GO:0048538~thymus development	7	0.661001	0.0286967	SHH, FOXE1, BCL11B, HOXA3, BRAF, GATA3, TYR	921	43	16792	2.96806	1	1	0.996517
blue	GOTERM_BP_DIRECT	GO:0043524~negative regulation of neuron apoptotic process	14	1.322	0.0290469	TFAP2B, DLX1, BDNF, BRAF, POU4F1, NTF4, GCLC, TERT, CHL1, GCLM, PPARGC1A, CRLF1, TP73, SNCA	921	132	16792	1.93373	1	1	0.996517
blue	GOTERM_BP_DIRECT	GO:0042475~odontogenesis of dentin-containing tooth	8	0.75543	0.0297304	JAG2, DLX1, WNT6, SHH, BCL11B, AMBN, BMP7, TP63	921	55	16792	2.65198	1	1	0.996517
blue	GOTERM_BP_DIRECT	GO:1901687~glutathione derivative biosynthetic process	5	0.472144	0.0297373	GSTK1, GSTA4, GSTA2, GSTA1, MGST1	921	22	16792	4.14372	1	1	0.996517
blue	GOTERM_BP_DIRECT	GO:0006637~acyl-CoA metabolic process	5	0.472144	0.0297373	GPAM, ACOT11, ACOT2, MLYCD, ACOT4	921	22	16792	4.14372	1	1	0.996517
blue	GOTERM_BP_DIRECT	GO:0007605~sensory perception of sound	14	1.322	0.0306464	TFAP2A, SPTBN4, KCNE1, CEACAM16, PGAP1, PAX3, TSPEAR, NAV2, DIAPH1, SLC9A3R1, LRIG1, KCNQ4, CRYM, ATP6V1B1	921	133	16792	1.9192	1	1	0.996517
blue	GOTERM_BP_DIRECT	GO:0033540~fatty acid beta-oxidation using acyl-CoA oxidase	4	0.377715	0.0310332	SCP2, HSD17B4, ACOX3, CRAT	921	13	16792	5.60996	1	1	0.996517
blue	GOTERM_BP_DIRECT	GO:0008203~cholesterol metabolic process	9	0.849858	0.0318343	CEBPA, EBP, RXRA, CYP11A1, CYP11B1, FDXR, APOA4, ERLIN2, SORL1	921	68	16792	2.41311	1	1	0.996517
blue	GOTERM_BP_DIRECT	GO:0071805~potassium ion transmembrane transport	13	1.22757	0.0334666	HCN3, KCNG3, KCNE1, KCNK7, KCNIP1, KCNB1, KCNC4, HPN, PKD2L1, SLC9C2, SLC9A9, KCNQ4, KCNH1	921	121	16792	1.95885	1	1	0.996517
blue	GOTERM_BP_DIRECT	GO:0030336~negative regulation of cell migration	11	1.03872	0.0349985	CNN2, SLC9A3R1, SHH, DACH1, KRT16, PKP2, DPEP1, ABHD6, ALOX15B, SLURP1, WNT4	921	95	16792	2.11111	1	1	0.996517
blue	GOTERM_BP_DIRECT	GO:0060070~canonical Wnt signaling pathway	10	0.944287	0.0375042	SHH, RARG, ZNRF3, CDH3, WNT3A, WNT7B, SDC1, FZD10, KLF4, WNT4	921	83	16792	2.19667	1	1	0.996517
blue	GOTERM_BP_DIRECT	GO:0008610~lipid biosynthetic process	4	0.377715	0.0379262	PRKAA2, ACSS2, ACSL1, AGPS	921	14	16792	5.20924	1	1	0.996517
blue	GOTERM_BP_DIRECT	GO:0050910~detection of mechanical stimulus involved in sensory perception of sound	4	0.377715	0.0379262	HPN, LHFPL5, PDZD7, TMC2	921	14	16792	5.20924	1	1	0.996517
blue	GOTERM_BP_DIRECT	GO:0019395~fatty acid oxidation	4	0.377715	0.0379262	POR, ALOX12, ADIPOR2, PPARGC1A	921	14	16792	5.20924	1	1	0.996517
blue	GOTERM_BP_DIRECT	GO:0006979~response to oxidative stress	12	1.13314	0.0385862	ALAD, PRDX5, GCLC, VNN1, PON2, GSS, DHCR24, SLC7A11, ERCC6, GCLM, EGFR, DUOX2	921	110	16792	1.98898	1	1	0.996517
blue	GOTERM_BP_DIRECT	GO:2000651~positive regulation of sodium ion transmembrane transporter activity	3	0.283286	0.0388129	WNK2, GLRX, ANK3	921	6	16792	9.11618	1	1	0.996517
blue	GOTERM_BP_DIRECT	GO:0045908~negative regulation of vasodilation	3	0.283286	0.0388129	CHGA, ADORA1, HMGCR	921	6	16792	9.11618	1	1	0.996517
blue	GOTERM_BP_DIRECT	GO:0009437~carnitine metabolic process	3	0.283286	0.0388129	SLC22A4, POR, SLC22A5	921	6	16792	9.11618	1	1	0.996517
blue	GOTERM_BP_DIRECT	GO:0002686~negative regulation of leukocyte migration	3	0.283286	0.0388129	IL33, ADORA1, HOXA7	921	6	16792	9.11618	1	1	0.996517
blue	GOTERM_BP_DIRECT	GO:0046321~positive regulation of fatty acid oxidation	3	0.283286	0.0388129	MLYCD, PPARA, PPARGC1A	921	6	16792	9.11618	1	1	0.996517
blue	GOTERM_BP_DIRECT	GO:0010960~magnesium ion homeostasis	3	0.283286	0.0388129	TFAP2B, ANK3, EGFR	921	6	16792	9.11618	1	1	0.996517
blue	GOTERM_BP_DIRECT	GO:0030510~regulation of BMP signaling pathway	3	0.283286	0.0388129	TFAP2B, ITGA3, ACVR2A	921	6	16792	9.11618	1	1	0.996517
blue	GOTERM_BP_DIRECT	GO:0034765~regulation of ion transmembrane transport	12	1.13314	0.0408047	HCN3, CACNA1I, KCNG3, KCNK7, KCNJ10, KCNB1, KCNJ13, KCNC4, CACNA2D3, KCNQ4, CACNA2D4, KCNH1	921	111	16792	1.97107	1	1	0.996517
blue	GOTERM_BP_DIRECT	GO:0008152~metabolic process	16	1.51086	0.0428359	PCSK1, PLA2G4F, ACSS2, ACSL1, ECH1, BCKDHB, AGPAT3, SCP2, AADAC, GSTA4, FASN, GSTA2, GSTA1, DBT, BCAT2, UGT1A6	921	168	16792	1.73641	1	1	0.996517
blue	GOTERM_BP_DIRECT	GO:0051289~protein homotetramerization	8	0.75543	0.044861	RXRA, TRPA1, IDE, MAT1A, RXRG, FBP1, TP63, ACACA	921	60	16792	2.43098	1	1	0.996517
blue	GOTERM_BP_DIRECT	GO:0010043~response to zinc ion	6	0.566572	0.0450086	ALAD, GGH, SLC30A1, ATP7A, S100A8, ASS1	921	36	16792	3.03873	1	1	0.996517
blue	GOTERM_BP_DIRECT	GO:0042327~positive regulation of phosphorylation	5	0.472144	0.0452185	AR, ITGA6, AREG, EGFR, EREG	921	25	16792	3.64647	1	1	0.996517
blue	GOTERM_BP_DIRECT	GO:0046686~response to cadmium ion	5	0.472144	0.0452185	ALAD, GCLC, TERT, GSS, SORD	921	25	16792	3.64647	1	1	0.996517
blue	GOTERM_BP_DIRECT	GO:0042633~hair cycle	4	0.377715	0.0455284	KRTAP4-8, KRT16, KRT25, MPZL3	921	15	16792	4.86196	1	1	0.996517
blue	GOTERM_BP_DIRECT	GO:0006646~phosphatidylethanolamine biosynthetic process	4	0.377715	0.0455284	ETNK2, LPIN3, SELENOI, ETNPPL	921	15	16792	4.86196	1	1	0.996517
blue	GOTERM_BP_DIRECT	GO:0045104~intermediate filament cytoskeleton organization	4	0.377715	0.0455284	KRT18, DST, KRT16, KRT74	921	15	16792	4.86196	1	1	0.996517
blue	GOTERM_BP_DIRECT	GO:0007416~synapse assembly	8	0.75543	0.0483859	GNPAT, CLSTN3, BDNF, WNT3A, CDH1, SPOCK2, NRCAM, POU4F1	921	61	16792	2.39113	1	1	0.996517
blue	GOTERM_BP_DIRECT	GO:0016337~single organismal cell-cell adhesion	11	1.03872	0.0498832	CRNN, TENM2, CDH3, VNN1, CDH1, PKP2, NRCAM, ITGA6, DSG4, EGFR, NECTIN1	921	101	16792	1.9857	1	1	0.996517
blue	GOTERM_BP_DIRECT	GO:0010882~regulation of cardiac muscle contraction by calcium ion signaling	3	0.283286	0.052395	HDAC4, ATP2A2, SLC8A1	921	7	16792	7.81387	1	1	0.996517
blue	GOTERM_BP_DIRECT	GO:0009266~response to temperature stimulus	3	0.283286	0.052395	ACOT11, TRPV3, GLRX2	921	7	16792	7.81387	1	1	0.996517
blue	GOTERM_BP_DIRECT	GO:0050995~negative regulation of lipid catabolic process	4	0.377715	0.0538207	HCAR2, ADORA1, CIDEA, ADRA2A	921	16	16792	4.55809	1	1	0.996517
blue	GOTERM_BP_DIRECT	GO:0008284~positive regulation of cell proliferation	35	3.305	0.0540559	HDAC4, KLB, VIPR1, RARG, BNC1, ALOX12, FGF2, AREG, EGFR, SHH, EPCAM, HOXA3, CHP2, MTA3, FGF21, SERPINB3, TFAP2B, FGFBP1, SPHK2, WNT3A, VEGFD, CCK, AVPR1A, ADRA2A, EREG, DYNAP, BTC, TIAM1, AR, FER, IL7, CLDN7, ACER3, SP6, CRLF1	921	466	16792	1.36938	1	1	0.996517
blue	GOTERM_BP_DIRECT	GO:0030216~keratinocyte differentiation	9	0.849858	0.0557565	KRT16, DSG4, PRR9, FOXN1, IVL, TP63, TGM3, EREG, S100A7	921	76	16792	2.15909	1	1	0.996517
blue	GOTERM_BP_DIRECT	GO:0060749~mammary gland alveolus development	4	0.377715	0.0627797	DDR1, AR, AREG, HOXA5	921	17	16792	4.28997	1	1	0.996517
blue	GOTERM_BP_DIRECT	GO:0006672~ceramide metabolic process	4	0.377715	0.0627797	ASAH1, ASAH2, ORMDL2, ACER3	921	17	16792	4.28997	1	1	0.996517
blue	GOTERM_BP_DIRECT	GO:0071380~cellular response to prostaglandin E stimulus	4	0.377715	0.0627797	PRKAA2, P2RY4, PTGER2, ACACA	921	17	16792	4.28997	1	1	0.996517
blue	GOTERM_BP_DIRECT	GO:0007275~multicellular organism development	38	3.58829	0.0630884	PIWIL3, HLF, FZD10, SPRED2, WNT6, SHH, TCL1A, DACH1, CUX2, SOHLH2, HOXA3, HOXC4, OTX1, MBNL3, HOXA5, WNT4, PAQR8, EDARADD, WNT10A, EGFL6, SORT1, PAQR5, STRBP, WNT7B, OSGIN1, EBF2, PAX5, GADD45G, DKK4, SFRP4, VANGL2, HOOK1, CATSPERG, NME8, SPRY3, TDRD12, TNP2, LMX1B	921	521	16792	1.32981	1	1	0.996517
blue	GOTERM_BP_DIRECT	GO:0042472~inner ear morphogenesis	7	0.661001	0.0636686	TFAP2A, WNT3A, KCNQ4, GATA3, OTX1, CELSR1, ATP6V1B1	921	52	16792	2.45436	1	1	0.996517
blue	GOTERM_BP_DIRECT	GO:0010107~potassium ion import	5	0.472144	0.0644151	KCNJ10, KCNJ13, ABCC9, ATP1B2, ATP12A	921	28	16792	3.25578	1	1	0.996517
blue	GOTERM_BP_DIRECT	GO:0009653~anatomical structure morphogenesis	10	0.944287	0.0646805	SCML2, KRT18, FOXE1, KRT35, GPC3, GATA3, HOXC13, SOX10, EREG, PHLDA3	921	92	16792	1.98178	1	1	0.996517
blue	GOTERM_BP_DIRECT	GO:0007267~cell-cell signaling	21	1.983	0.0659204	PCSK1, TFAP2C, FGFBP1, BDNF, CCL20, LHB, IL36G, LNPEP, PCSK5, AREG, EREG, NTF4, PANX1, AR, SHH, GJB1, IL7, ADORA1, IL17C, CCL27, FGF21	921	254	16792	1.5074	1	1	0.996517
blue	GOTERM_BP_DIRECT	GO:0015939~pantothenate metabolic process	3	0.283286	0.0673741	SLC5A6, VNN1, FASN	921	8	16792	6.83713	1	1	0.996517
blue	GOTERM_BP_DIRECT	GO:0071313~cellular response to caffeine	3	0.283286	0.0673741	RYR1, PPARGC1A, SLC8A1	921	8	16792	6.83713	1	1	0.996517
blue	GOTERM_BP_DIRECT	GO:0014902~myotube differentiation	3	0.283286	0.0673741	SHH, SORT1, AVPR1A	921	8	16792	6.83713	1	1	0.996517
blue	GOTERM_BP_DIRECT	GO:0006625~protein targeting to peroxisome	3	0.283286	0.0673741	PEX16, PEX19, PEX5	921	8	16792	6.83713	1	1	0.996517
blue	GOTERM_BP_DIRECT	GO:0030850~prostate gland development	3	0.283286	0.0673741	AR, SHH, ALOX15B	921	8	16792	6.83713	1	1	0.996517
blue	GOTERM_BP_DIRECT	GO:0046512~sphingosine biosynthetic process	3	0.283286	0.0673741	SPTLC1, SPHK2, ACER3	921	8	16792	6.83713	1	1	0.996517
blue	GOTERM_BP_DIRECT	GO:0045909~positive regulation of vasodilation	5	0.472144	0.0716224	NPPC, F2RL1, ALOX12, EGFR, PTGDR	921	29	16792	3.14351	1	1	0.996517
blue	GOTERM_BP_DIRECT	GO:0044255~cellular lipid metabolic process	6	0.566572	0.0717732	PM20D1, GNPAT, RXRA, FAM135A, PNPLA5, PPARA	921	41	16792	2.66815	1	1	0.996517
blue	GOTERM_BP_DIRECT	GO:0036148~phosphatidylglycerol acyl-chain remodeling	4	0.377715	0.0723781	PLA2G2F, PLA2G4F, PLA2G2E, PLA2G4D	921	18	16792	4.05163	1	1	0.996517
blue	GOTERM_BP_DIRECT	GO:0060384~innervation	4	0.377715	0.0723781	RET, NTF4, LRIG1, POU4F1	921	18	16792	4.05163	1	1	0.996517
blue	GOTERM_BP_DIRECT	GO:0048169~regulation of long-term neuronal synaptic plasticity	4	0.377715	0.0723781	CAMK2B, KCNJ10, SYP, SNCA	921	18	16792	4.05163	1	1	0.996517
blue	GOTERM_BP_DIRECT	GO:0033280~response to vitamin D	4	0.377715	0.0723781	CYP24A1, TYR, AQP3, BMP7	921	18	16792	4.05163	1	1	0.996517
blue	GOTERM_BP_DIRECT	GO:0006970~response to osmotic stress	4	0.377715	0.0723781	MARVELD3, SLC2A1, SORD, EGFR	921	18	16792	4.05163	1	1	0.996517
blue	GOTERM_BP_DIRECT	GO:0045740~positive regulation of DNA replication	6	0.566572	0.0779792	CACYBP, DNA2, TNFAIP1, AREG, EGFR, EREG	921	42	16792	2.60462	1	1	0.996517
blue	GOTERM_BP_DIRECT	GO:0060548~negative regulation of cell death	7	0.661001	0.0792105	NTF4, ADCYAP1R1, AGR2, CACYBP, FGF2, BMP7, HSPA1B	921	55	16792	2.32048	1	1	0.996517
blue	GOTERM_BP_DIRECT	GO:0045776~negative regulation of blood pressure	5	0.472144	0.0792221	UTS2R, GCH1, ADORA1, BDKRB1, PPARA	921	30	16792	3.03873	1	1	0.996517
blue	GOTERM_BP_DIRECT	GO:0006812~cation transport	5	0.472144	0.0792221	PANX1, ATP10D, ATP13A4, ATP13A5, PKD2L1	921	30	16792	3.03873	1	1	0.996517
blue	GOTERM_BP_DIRECT	GO:0006883~cellular sodium ion homeostasis	4	0.377715	0.0825861	SGK3, ATP1B2, ATP12A, SLC8A1	921	19	16792	3.83839	1	1	0.996517
blue	GOTERM_BP_DIRECT	GO:0009083~branched-chain amino acid catabolic process	4	0.377715	0.0825861	BCKDHB, DBT, HSD17B10, BCAT2	921	19	16792	3.83839	1	1	0.996517
blue	GOTERM_BP_DIRECT	GO:0043154~negative regulation of cysteine-type endopeptidase activity involved in apoptotic process	8	0.75543	0.0828343	TFAP2B, PRDX5, POR, DPEP1, DHCR24, SFN, KLF4, SNCA	921	69	16792	2.1139	1	1	0.996517
blue	GOTERM_BP_DIRECT	GO:0006700~C21-steroid hormone biosynthetic process	3	0.283286	0.0835567	CYP11A1, CYP11B1, FDXR	921	9	16792	6.07745	1	1	0.996517
blue	GOTERM_BP_DIRECT	GO:0048012~hepatocyte growth factor receptor signaling pathway	3	0.283286	0.0835567	HPN, MST1, MET	921	9	16792	6.07745	1	1	0.996517
blue	GOTERM_BP_DIRECT	GO:0010666~positive regulation of cardiac muscle cell apoptotic process	3	0.283286	0.0835567	TIGAR, HMGCR, MAP3K5	921	9	16792	6.07745	1	1	0.996517
blue	GOTERM_BP_DIRECT	GO:0009410~response to xenobiotic stimulus	3	0.283286	0.0835567	GCLC, TIGAR, GSS	921	9	16792	6.07745	1	1	0.996517
blue	GOTERM_BP_DIRECT	GO:0019852~L-ascorbic acid metabolic process	3	0.283286	0.0835567	GCLC, SLC23A1, SLC2A1	921	9	16792	6.07745	1	1	0.996517
blue	GOTERM_BP_DIRECT	GO:0090197~positive regulation of chemokine secretion	3	0.283286	0.0835567	IL33, CHIA, ALOX15B	921	9	16792	6.07745	1	1	0.996517
blue	GOTERM_BP_DIRECT	GO:0006704~glucocorticoid biosynthetic process	3	0.283286	0.0835567	CYP11A1, CYP11B1, CYP17A1	921	9	16792	6.07745	1	1	0.996517
blue	GOTERM_BP_DIRECT	GO:0045741~positive regulation of epidermal growth factor-activated receptor activity	3	0.283286	0.0835567	ADORA1, ADRA2A, EREG	921	9	16792	6.07745	1	1	0.996517
blue	GOTERM_BP_DIRECT	GO:0006853~carnitine shuttle	3	0.283286	0.0835567	PRKAA2, SLC25A20, ACACA	921	9	16792	6.07745	1	1	0.996517
blue	GOTERM_BP_DIRECT	GO:0009062~fatty acid catabolic process	3	0.283286	0.0835567	FAAH, ECH1, LPIN3	921	9	16792	6.07745	1	1	0.996517
blue	GOTERM_BP_DIRECT	GO:0007173~epidermal growth factor receptor signaling pathway	7	0.661001	0.0848239	BTC, KIF16B, AREG, EGFR, FAM83B, EREG, FAM83A	921	56	16792	2.27904	1	1	0.996517
blue	GOTERM_BP_DIRECT	GO:0050680~negative regulation of epithelial cell proliferation	7	0.661001	0.0848239	SOX2, TGFBR3, AR, HPN, MARVELD3, GPC3, EREG	921	56	16792	2.27904	1	1	0.996517
blue	GOTERM_BP_DIRECT	GO:0042771~intrinsic apoptotic signaling pathway in response to DNA damage by p53 class mediator	5	0.472144	0.0872047	AEN, BRCA2, TP63, TP73, PHLDA3	921	31	16792	2.9407	1	1	0.996517
blue	GOTERM_BP_DIRECT	GO:0034614~cellular response to reactive oxygen species	4	0.377715	0.0933712	PRDX5, FER, NME8, SLC8A1	921	20	16792	3.64647	1	1	0.996517
blue	GOTERM_BP_DIRECT	GO:0009636~response to toxic substance	9	0.849858	0.0936041	GUCY2C, PON3, CDH1, PON2, SLC23A1, SDC1, SLC7A11, ERCC6, TRPM6	921	85	16792	1.93048	1	1	0.996517
blue	GOTERM_BP_DIRECT	GO:0050873~brown fat cell differentiation	5	0.472144	0.0955596	CEBPA, EBF2, ITGA6, PPARGC1A, ADIG	921	32	16792	2.84881	1	1	0.996517
blue	GOTERM_BP_DIRECT	GO:0061337~cardiac conduction	6	0.566572	0.0982515	SPTBN4, KCNE1, KCNIP1, CACNA2D3, CACNA2D4, CACNG4	921	45	16792	2.43098	1	1	0.996517
blue	GOTERM_BP_DIRECT	GO:0016311~dephosphorylation	9	0.849858	0.0985388	PON3, PFKFB1, TIGAR, ACP6, DUSP16, FBP1, SGPP1, LPIN3, PSPH	921	86	16792	1.90804	1	1	0.996517
blue	GOTERM_BP_DIRECT	GO:0016485~protein processing	8	0.75543	0.0986322	DYNC2H1, PCSK1, IDE, RHBDL3, PCSK5, F3, PCSK4, ATG4D	921	72	16792	2.02582	1	1	0.996517
cycan	GOTERM_BP_DIRECT	GO:0007067~mitotic nuclear division	51	8.13397	1.80706e-24	ERCC6L, NCAPG2, BUB1B, KIF11, KIF15, CDC20, PTTG1, MIS18BP1, NUF2, PBK, KNTC1, NEK2, OIP5, FBXO5, CEP55, HELLS, VRK1, KNL1, KIF22, MASTL, CDC25C, CIT, SGO1, CCNA2, ASPM, INCENP, BIRC5, KIF2C, KIF20B, CDCA2, CDCA3, CDCA5, SKA3, SKA1, AURKB, AURKA, CCNB2, BUB1, CENPT, PLK1, CDC6, NDC80, ANLN, TPX2, CENPF, MIS18A, CDK1, CENPN, SPC24, RAN, SPC25	584	248	16792	5.913	4.17613e-21	4.17613e-21	4.09661e-21
cycan	GOTERM_BP_DIRECT	GO:0051301~cell division	59	9.40989	1.13318e-23	ERCC6L, NCAPG2, KIF14, BUB1B, KIF11, SMC4, SMC2, CDC20, CCND2, PTTG1, MIS18BP1, NUF2, KNTC1, NEK2, OIP5, FBXO5, SPDL1, HELLS, VRK1, KNL1, MASTL, CDC25C, KNSTRN, SGO1, CCNA2, CCNE2, KIFC1, BIRC5, MCM5, KIF2C, KIF20B, CDCA2, CDCA3, CDCA5, NCAPG, CDCA8, SKA3, SKA1, AURKA, CCNB3, CCNB2, CCNB1, BUB1, CENPT, UBE2C, CDC6, NDC80, ZWINT, CENPE, TPX2, CENPF, MIS18A, KIF18B, UBE2S, CDK1, TACC3, SPC24, RAN, …	584	350	16792	4.84701	2.61878e-20	1.30939e-20	1.28446e-20
cycan	GOTERM_BP_DIRECT	GO:0007062~sister chromatid cohesion	34	5.42265	2.59188e-23	ERCC6L, CDCA5, CDCA8, BUB1B, CENPA, SKA1, AURKB, CDC20, NUF2, KNTC1, SPDL1, BUB1, CENPT, CENPU, PLK1, KNL1, KIF22, NDC80, ZWINT, SGO1, CENPE, KIF18A, CENPF, INCENP, CENPI, CENPK, CENPL, BIRC5, CENPM, CENPN, KIF2C, CENPP, SPC24, SPC25	584	103	16792	9.49142	5.98983e-20	1.99661e-20	1.9586e-20
cycan	GOTERM_BP_DIRECT	GO:0006260~DNA replication	32	5.10367	1.78582e-15	BLM, FEN1, MCM10, BRCA1, CHTF18, RECQL4, CHAF1B, BRIP1, ORC6, CHAF1A, CDC45, ORC1, EXO1, CLSPN, POLE, GINS2, CDT1, RFC4, RRM2, GINS3, GINS4, CDC6, CDC25C, TICRR, DBF4, MCM3, CDK1, MCM4, MCM5, MCM6, MCM2, RHNO1	584	155	16792	5.93619	4.10516e-12	1.03176e-12	1.01212e-12
cycan	GOTERM_BP_DIRECT	GO:0007059~chromosome segregation	21	3.34928	8.13822e-14	TOP2A, CENPT, CDCA2, HJURP, BRCA1, ESCO2, KIF11, SKA3, KNSTRN, NDC80, SKA1, SGO1, CENPE, CENPF, MIS18A, INCENP, NUF2, OIP5, NEK2, CENPN, SPC25	584	68	16792	8.87973	1.88068e-10	3.76148e-11	3.68987e-11
cycan	GOTERM_BP_DIRECT	GO:0000082~G1/S transition of mitotic cell cycle	23	3.66826	4.701e-12	CDT1, PRIM2, RRM2, CDCA5, MCM10, INHBA, CDC6, TYMS, IQGAP3, ORC6, DBF4, CDC45, ORC1, CCNE2, MCM3, CDK1, MCM4, MCM5, MCM6, FBXO5, POLE, CDKN3, MCM2	584	102	16792	6.48362	1.08641e-08	1.81067e-09	1.7762e-09
cycan	GOTERM_BP_DIRECT	GO:0006270~DNA replication initiation	14	2.23285	1.76784e-11	PRIM2, GINS4, MCM10, CDC6, ORC6, CDC45, ORC1, CCNE2, MCM3, MCM4, MCM5, MCM6, POLE, MCM2	584	32	16792	12.5796	4.08548e-08	5.8364e-09	5.72528e-09
cycan	GOTERM_BP_DIRECT	GO:0030198~extracellular matrix organization	29	4.6252	2.02274e-10	FBN2, COL11A1, TNC, FURIN, TNFRSF11B, HAPLN1, ACAN, SOX9, POSTN, COL27A1, LUM, FN1, SMOC2, COL3A1, COL2A1, CCDC80, LOX, CRISPLD2, COL6A2, COL6A1, ITGA11, ITGA8, COL8A2, COL9A1, COL6A3, TGFBI, COL9A2, MATN4, MATN3	584	196	16792	4.25433	4.67456e-07	5.8432e-08	5.73195e-08
cycan	GOTERM_BP_DIRECT	GO:0034080~CENP-A containing nucleosome assembly	14	2.23285	1.30971e-09	CENPT, CENPU, HJURP, KNL1, CENPA, MIS18A, MIS18BP1, CENPI, CENPK, CENPL, CENPM, OIP5, CENPN, CENPP	584	43	16792	9.36158	3.02674e-06	3.36305e-07	3.29902e-07
cycan	GOTERM_BP_DIRECT	GO:0030199~collagen fibril organization	13	2.07337	4.54734e-09	LUM, COL11A1, COL11A2, COL12A1, PLOD3, LOXL2, ACAN, COL3A1, COL2A1, ADAMTS3, SFRP2, LOX, FMOD	584	39	16792	9.58447	1.05089e-05	1.01116e-06	9.91904e-07
cycan	GOTERM_BP_DIRECT	GO:0000070~mitotic sister chromatid segregation	11	1.75439	4.81294e-09	KIF18B, ESPL1, KIFC1, PLK1, NUSAP1, NEK2, KNSTRN, CENPA, SMC4, NDC80, ZWINT	584	25	16792	12.6515	1.11227e-05	1.01116e-06	9.91904e-07
cycan	GOTERM_BP_DIRECT	GO:0007018~microtubule-based movement	17	2.71132	1.5054e-08	KIF14, KIF12, KIF23, KIF11, KIF22, KIF15, CENPE, KIF18A, KIF18B, RACGAP1, KIF3A, KIFC1, KIF4A, KIF2C, KIF20A, KIF20B, SH3GL2	584	81	16792	6.03467	3.47891e-05	2.89914e-06	2.84395e-06
cycan	GOTERM_BP_DIRECT	GO:0001501~skeletal system development	21	3.34928	5.49557e-08	GDF11, POSTN, COL11A2, COL12A1, SOX11, PRELP, TNFRSF11B, PAPSS2, FGFRL1, HAPLN1, PAPSS1, ACAN, COL3A1, COL2A1, EXTL1, FRZB, TRPS1, SOX9, COL9A2, FGFR3, MATN3	584	137	16792	4.40746	0.000126995	9.76943e-06	9.58343e-06
cycan	GOTERM_BP_DIRECT	GO:0007080~mitotic metaphase plate congression	11	1.75439	3.51935e-07	CENPE, KIF18A, CCNB1, KIFC1, CDCA5, KIF14, CDCA8, KIF2C, KIF22, SPDL1, CEP55	584	37	16792	8.54832	0.000812991	5.70952e-05	5.60081e-05
cycan	GOTERM_BP_DIRECT	GO:0000281~mitotic cytokinesis	10	1.5949	3.70587e-07	ANLN, RACGAP1, KIF4A, PLK1, NUSAP1, CKAP2, KIF23, KIF20A, CENPA, CEP55	584	29	16792	9.91497	0.000856061	5.70952e-05	5.60081e-05
cycan	GOTERM_BP_DIRECT	GO:0007052~mitotic spindle organization	10	1.5949	5.13207e-07	CEP126, GPSM2, STIL, CCNB1, TTK, KIF11, NDC80, RAN, AURKA, SPC25	584	30	16792	9.58447	0.00118532	7.41263e-05	7.2715e-05
cycan	GOTERM_BP_DIRECT	GO:0032508~DNA duplex unwinding	11	1.75439	2.01355e-06	RECQL4, GINS1, PIF1, GINS2, BLM, BRIP1, CDC45, GINS4, MCM3, MCM5, RAD54B	584	44	16792	7.18836	0.0046425	0.000273724	0.000268512
cycan	GOTERM_BP_DIRECT	GO:0006281~DNA repair	25	3.98724	2.39131e-06	PIF1, BLM, FEN1, PARPBP, UHRF1, BRCA1, FOXM1, RDM1, RECQL4, CHAF1B, CHAF1A, PTTG1, EXO1, RAD54L, CLSPN, POLE, GEN1, POLQ, EYA2, KIF22, TICRR, RAD51, FANCD2, TDP1, CDK1	584	235	16792	3.05887	0.00551109	0.000307018	0.000301172
cycan	GOTERM_BP_DIRECT	GO:0008283~cell proliferation	32	5.10367	4.69039e-06	UHRF1, BHLHE41, BUB1B, ADRA1D, MCM10, FURIN, MKI67, TYMS, AURKB, KIF15, UCHL1, GNG2, SIX2, BUB1, DLGAP5, E2F8, CDV3, STIL, MIA, PLK1, S100B, CDC25C, TRAIP, TPX2, CENPF, MELK, CDK1, TACC3, FSCN1, CSPG4, KIF2C, TGFBI	584	366	16792	2.51396	0.010781	0.0005705	0.000559638
cycan	GOTERM_BP_DIRECT	GO:0000083~regulation of transcription involved in G1/S transition of mitotic cell cycle	8	1.27592	8.85386e-06	CDT1, RRM2, CDC45, ORC1, CDK1, CDC6, FBXO5, TYMS	584	23	16792	10.0012	0.0202534	0.00102306	0.00100359
cycan	GOTERM_BP_DIRECT	GO:0034501~protein localization to kinetochore	6	0.956938	1.0812e-05	CDK1, BUB1B, TTK, KNL1, SPDL1, AURKB	584	10	16792	17.2521	0.0246771	0.00115791	0.00113586
cycan	GOTERM_BP_DIRECT	GO:0006024~glycosaminoglycan biosynthetic process	10	1.5949	1.10229e-05	HS3ST3B1, UGDH, HS3ST3A1, EXTL1, SLC35D2, SDC3, PXYLP1, XYLT1, GPC6, HS6ST2	584	42	16792	6.84605	0.0251524	0.00115791	0.00113586
cycan	GOTERM_BP_DIRECT	GO:0000086~G2/M transition of mitotic cell cycle	17	2.71132	2.19973e-05	PLK4, WNT10B, PLK1, FOXM1, MASTL, CDC25C, AURKA, CIT, CCNB2, TPX2, CCNB1, MELK, CDK1, BIRC5, NEK2, NES, CEP78	584	137	16792	3.56794	0.0495657	0.00221025	0.00216817
cycan	GOTERM_BP_DIRECT	GO:0002062~chondrocyte differentiation	9	1.43541	4.77833e-05	WNT10B, COL2A1, WNT5B, SIX2, COL11A2, CREB3L2, TGFBI, RUNX3, FGFR3	584	39	16792	6.63541	0.104551	0.00460113	0.00451353
cycan	GOTERM_BP_DIRECT	GO:0030574~collagen catabolic process	11	1.75439	6.58678e-05	COL3A1, COL2A1, ADAMTS3, COL11A1, COL6A2, COL11A2, COL12A1, COL6A1, COL8A2, COL6A3, FURIN	584	64	16792	4.94199	0.141205	0.00608882	0.00597289
cycan	GOTERM_BP_DIRECT	GO:0006271~DNA strand elongation involved in DNA replication	6	0.956938	0.000111483	GINS1, PRIM2, GINS2, RFC4, GINS3, GINS4	584	15	16792	11.5014	0.227135	0.00990911	0.00972044
cycan	GOTERM_BP_DIRECT	GO:0007051~spindle organization	6	0.956938	0.000157542	ASPM, TTK, KIF11, KNSTRN, AURKB, AURKA	584	16	16792	10.7825	0.305184	0.0130118	0.0127641
cycan	GOTERM_BP_DIRECT	GO:1904668~positive regulation of ubiquitin protein ligase activity	5	0.797448	0.000157651	CDC20B, CDC20, UBE2C, UBE2S, PLK1	584	9	16792	15.9741	0.305359	0.0130118	0.0127641
cycan	GOTERM_BP_DIRECT	GO:0000910~cytokinesis	9	1.43541	0.000222699	ESPL1, INCENP, PRC1, PLK1, BIRC5, KIF23, KIF20A, ECT2, CIT	584	48	16792	5.39127	0.402329	0.0177468	0.0174089
cycan	GOTERM_BP_DIRECT	GO:0032467~positive regulation of cytokinesis	8	1.27592	0.00024376	RACGAP1, KIF14, KIF23, CDC6, KIF20B, ECT2, AURKB, CIT	584	37	16792	6.21696	0.430728	0.0187776	0.0184201
cycan	GOTERM_BP_DIRECT	GO:0006268~DNA unwinding involved in DNA replication	5	0.797448	0.000255544	TOP2A, RAD51, MCM4, MCM6, MCM2	584	10	16792	14.3767	0.446026	0.0190504	0.0186877
cycan	GOTERM_BP_DIRECT	GO:0018146~keratan sulfate biosynthetic process	7	1.11643	0.000334754	ACAN, LUM, SLC35D2, OGN, PRELP, FMOD, B4GALT5	584	28	16792	7.18836	0.538718	0.0233095	0.0228657
cycan	GOTERM_BP_DIRECT	GO:0019886~antigen processing and presentation of exogenous peptide antigen via MHC class II	12	1.91388	0.000338235	CENPE, SEC23A, KIF18A, RACGAP1, KIF3A, KIF4A, KIF23, KIF2C, KIF11, KIF22, SH3GL2, KIF15	584	92	16792	3.75045	0.542415	0.0233095	0.0228657
cycan	GOTERM_BP_DIRECT	GO:0000079~regulation of cyclin-dependent protein serine/threonine kinase activity	8	1.27592	0.000342936	CCNB3, CCNA2, BLM, CCNE2, CCNYL1, CDC6, CDC25C, CDKN3	584	39	16792	5.89814	0.547361	0.0233095	0.0228657
cycan	GOTERM_BP_DIRECT	GO:0042340~keratan sulfate catabolic process	5	0.797448	0.000569815	ACAN, LUM, OGN, PRELP, FMOD	584	12	16792	11.9806	0.73212	0.0365789	0.0358825
cycan	GOTERM_BP_DIRECT	GO:0051310~metaphase plate congression	5	0.797448	0.000569815	CENPE, CENPF, KIF2C, KIF22, NDC80	584	12	16792	11.9806	0.73212	0.0365789	0.0358825
cycan	GOTERM_BP_DIRECT	GO:0051439~regulation of ubiquitin-protein ligase activity involved in mitotic cell cycle	6	0.956938	0.000992256	CDC20, CCNB1, UBE2C, PLK1, CDK1, FBXO5	584	23	16792	7.50089	0.899162	0.0609083	0.0597486
cycan	GOTERM_BP_DIRECT	GO:0006096~glycolytic process	7	1.11643	0.00100152	GPI, LDHA, ADPGK, PGAM1, PGK1, ENO1, GAPDH	584	34	16792	5.91982	0.9013	0.0609083	0.0597486
cycan	GOTERM_BP_DIRECT	GO:0051988~regulation of attachment of spindle microtubules to kinetochore	4	0.637959	0.00131257	RACGAP1, NEK2, ECT2, KNSTRN	584	7	16792	16.4305	0.951942	0.0777782	0.0762974
cycan	GOTERM_BP_DIRECT	GO:0007076~mitotic chromosome condensation	5	0.797448	0.00144609	CDCA5, NUSAP1, NCAPG, SMC4, SMC2	584	15	16792	9.58447	0.964716	0.083391	0.0818033
cycan	GOTERM_BP_DIRECT	GO:0030206~chondroitin sulfate biosynthetic process	6	0.956938	0.00147946	CHSY1, DSE, CSPG5, XYLT1, CHSY3, CSPG4	584	25	16792	6.90082	0.967339	0.083391	0.0818033
cycan	GOTERM_BP_DIRECT	GO:0031145~anaphase-promoting complex-dependent catabolic process	10	1.5949	0.00163038	CDC20, CCNB1, PTTG1, UBE2C, UBE2S, PLK1, CDK1, BUB1B, AURKB, AURKA	584	79	16792	3.63967	0.976968	0.0897095	0.0880015
cycan	GOTERM_BP_DIRECT	GO:0061621~canonical glycolysis	6	0.956938	0.00178004	GPI, PKM, PGAM1, PGK1, ENO1, GAPDH	584	26	16792	6.63541	0.983712	0.0956669	0.0938454
cycan	GOTERM_BP_DIRECT	GO:0006302~double-strand break repair	9	1.43541	0.00196375	RECQL4, POLQ, BRIP1, FEN1, CDCA5, TDP1, BRCA1, ESCO2, TRIP13	584	66	16792	3.92092	0.989355	0.100606	0.0986907
cycan	GOTERM_BP_DIRECT	GO:0042472~inner ear morphogenesis	8	1.27592	0.00202203	COL2A1, PAX8, GBX2, COL11A1, ITGA8, ROR2, EPHB2, SOBP	584	52	16792	4.4236	0.990699	0.100606	0.0986907
cycan	GOTERM_BP_DIRECT	GO:0051256~mitotic spindle midzone assembly	4	0.637959	0.00204608	RACGAP1, KIF4A, KIF23, AURKB	584	8	16792	14.3767	0.991203	0.100606	0.0986907
cycan	GOTERM_BP_DIRECT	GO:0051983~regulation of chromosome segregation	4	0.637959	0.00204608	KIF2C, MKI67, BUB1, AURKB	584	8	16792	14.3767	0.991203	0.100606	0.0986907
cycan	GOTERM_BP_DIRECT	GO:0006890~retrograde vesicle-mediated transport, Golgi to ER	10	1.5949	0.00211836	CENPE, KIF18A, RACGAP1, KIF3A, KIF4A, KIF23, KIF2C, KIF11, KIF22, KIF15	584	82	16792	3.50652	0.992559	0.10199	0.100048
cycan	GOTERM_BP_DIRECT	GO:0006310~DNA recombination	10	1.5949	0.00230463	RDM1, PSMC3IP, RECQL4, PIF1, BLM, RAD51, EXO1, RAD54L, HMGB3, BRCA1	584	83	16792	3.46427	0.995166	0.108694	0.106625
cycan	GOTERM_BP_DIRECT	GO:0007275~multicellular organism development	32	5.10367	0.00260469	PLEKHB1, PMCH, HMGB3, ADRA1D, LCLAT1, RECQL4, WNT11, SLC22A16, FRZB, ENC1, TNFRSF8, PLXNA1, HIVEP3, ERC1, SOX6, EDIL3, WNT10B, HELLS, FZD2, WNT5B, EYA2, FZD9, SSC5D, HILS1, CENPE, SFRP2, MRAS, PAX8, ZNF516, PDCD1, ROR2, ASF1B	584	521	16792	1.76605	0.997588	0.120389	0.118097
cycan	GOTERM_BP_DIRECT	GO:0030071~regulation of mitotic metaphase/anaphase transition	4	0.637959	0.00299029	CENPE, UBE2C, PLK1, CDC6	584	9	16792	12.7793	0.999013	0.130388	0.127906
cycan	GOTERM_BP_DIRECT	GO:0008608~attachment of spindle microtubules to kinetochore	4	0.637959	0.00299029	SGO1, KNL1, NDC80, AURKB	584	9	16792	12.7793	0.999013	0.130388	0.127906
cycan	GOTERM_BP_DIRECT	GO:0010389~regulation of G2/M transition of mitotic cell cycle	4	0.637959	0.00299029	CCNB3, CENPF, KCNH5, KIF14	584	9	16792	12.7793	0.999013	0.130388	0.127906
cycan	GOTERM_BP_DIRECT	GO:0051276~chromosome organization	5	0.797448	0.00367761	CENPT, PTTG1, RAD54L, CDCA8, SMC4	584	19	16792	7.56669	0.999799	0.157388	0.154392
cycan	GOTERM_BP_DIRECT	GO:0007019~microtubule depolymerization	4	0.637959	0.00416233	KIF18A, KIF18B, KIF14, KIF2C	584	10	16792	11.5014	0.999935	0.172804	0.169514
cycan	GOTERM_BP_DIRECT	GO:0051216~cartilage development	8	1.27592	0.00418738	COL2A1, LUM, COL11A2, CREB3L2, SOX9, SOX6, TYMS, HIF1A	584	59	16792	3.89877	0.999939	0.172804	0.169514
cycan	GOTERM_BP_DIRECT	GO:0007094~mitotic spindle assembly checkpoint	5	0.797448	0.00447244	CENPF, PLK1, BUB1B, TTK, BUB1	584	20	16792	7.18836	0.999968	0.18133	0.177877
cycan	GOTERM_BP_DIRECT	GO:0045165~cell fate commitment	7	1.11643	0.00491046	WNT10B, WNT11, WNT5B, TRPS1, ROR2, SOX12, GDF7	584	46	16792	4.37552	0.999989	0.195657	0.191931
cycan	GOTERM_BP_DIRECT	GO:0001837~epithelial to mesenchymal transition	6	0.956938	0.00599498	WNT11, RFLNB, LOXL3, SOX9, HIF1A, LOXL2	584	34	16792	5.07413	0.999999	0.23482	0.230349
cycan	GOTERM_BP_DIRECT	GO:0001502~cartilage condensation	5	0.797448	0.00639215	ACAN, COL2A1, COL11A1, SOX9, ROR2	584	22	16792	6.53487	1	0.246204	0.241517
cycan	GOTERM_BP_DIRECT	GO:0000731~DNA synthesis involved in DNA repair	6	0.956938	0.00679851	BLM, BRIP1, RAD51, EXO1, BRCA1, POLE	584	35	16792	4.92916	1	0.249923	0.245165
cycan	GOTERM_BP_DIRECT	GO:0045132~meiotic chromosome segregation	3	0.478469	0.00689162	SGO1, SMC4, SMC2	584	4	16792	21.5651	1	0.249923	0.245165
cycan	GOTERM_BP_DIRECT	GO:0031577~spindle checkpoint	3	0.478469	0.00689162	BIRC5, SPDL1, AURKB	584	4	16792	21.5651	1	0.249923	0.245165
cycan	GOTERM_BP_DIRECT	GO:0007409~axonogenesis	10	1.5949	0.00699469	SEMA4A, TNN, EPYC, LUM, OGN, LRRN1, PRELP, PAK3, FMOD, S100B	584	98	16792	2.93402	1	0.249923	0.245165
cycan	GOTERM_BP_DIRECT	GO:0051382~kinetochore assembly	4	0.637959	0.00724572	CENPT, CENPE, CENPF, CENPA	584	12	16792	9.58447	1	0.249923	0.245165
cycan	GOTERM_BP_DIRECT	GO:0043097~pyrimidine nucleoside salvage	4	0.637959	0.00724572	CDA, UCK2, UPP1, DCK	584	12	16792	9.58447	1	0.249923	0.245165
cycan	GOTERM_BP_DIRECT	GO:0048846~axon extension involved in axon guidance	4	0.637959	0.00724572	EPYC, SEMA3A, OGN, FMOD	584	12	16792	9.58447	1	0.249923	0.245165
cycan	GOTERM_BP_DIRECT	GO:0090307~mitotic spindle assembly	6	0.956938	0.00767444	TPX2, KIFC1, BIRC5, MYBL2, NEK2, KIF11	584	36	16792	4.79224	1	0.260818	0.255852
cycan	GOTERM_BP_DIRECT	GO:0007088~regulation of mitotic nuclear division	5	0.797448	0.00879117	NEK2, FBXO5, MKI67, KIF20B, CDC25C	584	24	16792	5.9903	1	0.294146	0.288545
cycan	GOTERM_BP_DIRECT	GO:0007049~cell cycle	16	2.55183	0.00890964	SUV39H2, UHRF1, HJURP, BRCA1, ESCO2, FOXM1, CHTF18, AURKB, AURKA, CDC20, CHAF1B, CHAF1A, CCND2, CDK2AP1, CDKN3, MCM2	584	217	16792	2.12007	1	0.294146	0.288545
cycan	GOTERM_BP_DIRECT	GO:0060718~chorionic trophoblast cell differentiation	3	0.478469	0.0112226	HTRA1, E2F7, E2F8	584	5	16792	17.2521	1	0.358596	0.351769
cycan	GOTERM_BP_DIRECT	GO:0000727~double-strand break repair via break-induced replication	3	0.478469	0.0112226	GINS2, CDC45, GINS4	584	5	16792	17.2521	1	0.358596	0.351769
cycan	GOTERM_BP_DIRECT	GO:0001525~angiogenesis	16	2.55183	0.0113274	GPI, SEMA4A, TNFRSF12A, NRXN1, C1GALT1, FN1, VEGFC, PLXDC1, HIF1A, ESM1, SRPX2, COL8A2, CSPG4, TGFBI, THSD7A, EPHB2	584	223	16792	2.06303	1	0.358596	0.351769
cycan	GOTERM_BP_DIRECT	GO:0000732~strand displacement	5	0.797448	0.0117119	BLM, BRIP1, RAD51, EXO1, BRCA1	584	26	16792	5.5295	1	0.365758	0.358794
cycan	GOTERM_BP_DIRECT	GO:0008284~positive regulation of cell proliferation	27	4.30622	0.0121476	IRS1, ODC1, KIF14, TNC, ADRA1D, TTK, PTN, FOXM1, GLI1, IGF1R, CDC20, ESM1, CCND2, NACC2, SOX9, WNT10B, GLP2R, FN1, VEGFC, SOX11, S100B, TSHR, SFRP2, PRC1, BIRC5, KIF20B, FGFR3	584	466	16792	1.66597	1	0.374307	0.367181
cycan	GOTERM_BP_DIRECT	GO:0000278~mitotic cell cycle	6	0.956938	0.0132456	CENPT, CENPE, CENPF, KIF18B, STK26, PAK3	584	41	16792	4.20782	1	0.401558	0.393913
cycan	GOTERM_BP_DIRECT	GO:0035987~endodermal cell differentiation	5	0.797448	0.0133795	COL11A1, COL12A1, COL6A1, FN1, INHBA	584	27	16792	5.32471	1	0.401558	0.393913
cycan	GOTERM_BP_DIRECT	GO:0002063~chondrocyte development	4	0.637959	0.0138702	ACAN, SFRP2, CHSY1, COL11A1	584	15	16792	7.66758	1	0.410949	0.403125
cycan	GOTERM_BP_DIRECT	GO:0000724~double-strand break repair via homologous recombination	8	1.27592	0.0141853	GEN1, POLQ, BLM, FEN1, RAD51, RAD54L, BRCA1, RAD54B	584	74	16792	3.10848	1	0.414964	0.407064
cycan	GOTERM_BP_DIRECT	GO:0009612~response to mechanical stimulus	7	1.11643	0.0162086	COL3A1, POSTN, CCNB1, TRPV4, PIEZO2, TNC, MEIS2	584	59	16792	3.41142	1	0.457994	0.449275
cycan	GOTERM_BP_DIRECT	GO:0031536~positive regulation of exit from mitosis	3	0.478469	0.016449	UBE2C, CDCA5, BIRC5	584	6	16792	14.3767	1	0.457994	0.449275
cycan	GOTERM_BP_DIRECT	GO:0045143~homologous chromosome segregation	3	0.478469	0.016449	PTTG1, ESPL1, PLK1	584	6	16792	14.3767	1	0.457994	0.449275
cycan	GOTERM_BP_DIRECT	GO:1901016~regulation of potassium ion transmembrane transporter activity	3	0.478469	0.016449	NEDD4, WWP2, CACNA1D	584	6	16792	14.3767	1	0.457994	0.449275
cycan	GOTERM_BP_DIRECT	GO:0016266~O-glycan processing	7	1.11643	0.0174982	GALNT14, GALNT3, GALNT2, C1GALT1, GCNT1, GALNT10, B4GALT5	584	60	16792	3.35457	1	0.479326	0.4702
cycan	GOTERM_BP_DIRECT	GO:0007155~cell adhesion	26	4.14673	0.017666	TROAP, COL12A1, TNC, THBS2, HAPLN1, THBS3, LOXL2, ACAN, NUAK1, CHST10, NCAM2, EDIL3, POSTN, ENTPD1, KIRREL2, FN1, LYVE1, COL6A2, COL6A1, ITGA11, ITGA8, COL6A3, TGFBI, NECTIN3, SSX2IP, CNTNAP4	584	459	16792	1.62873	1	0.479326	0.4702
cycan	GOTERM_BP_DIRECT	GO:0042787~protein ubiquitination involved in ubiquitin-dependent protein catabolic process	12	1.91388	0.0178373	CDC20, CCNB1, PTTG1, UHRF1, UBE2C, NEDD4, PLK1, CDK1, BUB1B, WWP2, AURKB, AURKA	584	153	16792	2.25517	1	0.479326	0.4702
cycan	GOTERM_BP_DIRECT	GO:0071456~cellular response to hypoxia	9	1.43541	0.018456	OPRD1, CCNA2, SUV39H2, CCNB1, STC2, E2F1, PTN, S100B, HIF1A	584	96	16792	2.69563	1	0.490251	0.480917
cycan	GOTERM_BP_DIRECT	GO:0021510~spinal cord development	5	0.797448	0.0192584	DPYSL2, SOX11, PTN, SOX12, PLXDC1	584	30	16792	4.79224	1	0.500096	0.490574
cycan	GOTERM_BP_DIRECT	GO:0042493~response to drug	19	3.0303	0.0194767	VEGFC, NFATC2, TNFRSF11B, CTPS1, PTN, INHBA, TYMS, SLC6A2, LDHA, CENPF, CCNB1, RAD51, LGALS1, SFRP2, LOX, DPYSL2, CDK1, DNMT3B, RAD54L	584	304	16792	1.79709	1	0.500096	0.490574
cycan	GOTERM_BP_DIRECT	GO:0015012~heparan sulfate proteoglycan biosynthetic process	4	0.637959	0.0196922	HS3ST3B1, EXTL1, DSE, XYLT1	584	17	16792	6.76551	1	0.500096	0.490574
cycan	GOTERM_BP_DIRECT	GO:0035567~non-canonical Wnt signaling pathway	4	0.637959	0.0196922	SFRP2, FZD2, FRZB, FZD9	584	17	16792	6.76551	1	0.500096	0.490574
cycan	GOTERM_BP_DIRECT	GO:0006977~DNA damage response, signal transduction by p53 class mediator resulting in cell cycle arrest	7	1.11643	0.0202852	CCNB1, CDK1, E2F1, CDC25C, GTSE1, E2F7, AURKA	584	62	16792	3.24635	1	0.509555	0.499853
cycan	GOTERM_BP_DIRECT	GO:0003151~outflow tract morphogenesis	6	0.956938	0.0210515	SFRP2, FZD2, WNT11, NEDD4, SOX11, HIF1A	584	46	16792	3.75045	1	0.523118	0.513158
cycan	GOTERM_BP_DIRECT	GO:0032466~negative regulation of cytokinesis	3	0.478469	0.0225035	E2F7, AURKB, E2F8	584	7	16792	12.3229	1	0.553251	0.542718
cycan	GOTERM_BP_DIRECT	GO:0000722~telomere maintenance via recombination	5	0.797448	0.0239393	PRIM2, FEN1, RAD51, RFC4, POLE	584	32	16792	4.49272	1	0.576289	0.565317
cycan	GOTERM_BP_DIRECT	GO:0007093~mitotic cell cycle checkpoint	5	0.797448	0.0239393	BUB1B, KNTC1, TTK, BUB1, ZWINT	584	32	16792	4.49272	1	0.576289	0.565317
cycan	GOTERM_BP_DIRECT	GO:0001894~tissue homeostasis	4	0.637959	0.0266631	COL2A1, COL11A2, AKR1B1, SOX9	584	19	16792	6.05335	1	0.634973	0.622883
cycan	GOTERM_BP_DIRECT	GO:0006139~nucleobase-containing compound metabolic process	6	0.956938	0.0269266	BRIP1, DPYSL2, CTPS1, UPP1, TYMS, REXO2	584	49	16792	3.52083	1	0.634973	0.622883
cycan	GOTERM_BP_DIRECT	GO:0051726~regulation of cell cycle	10	1.5949	0.0288436	CCNB2, CENPF, CCNB1, CCNE2, PLK1, MYBL2, FOXM1, MASTL, CDC25C, PRR11	584	124	16792	2.31882	1	0.645378	0.63309
cycan	GOTERM_BP_DIRECT	GO:1901796~regulation of signal transduction by p53 class mediator	10	1.5949	0.0288436	TPX2, BLM, NUAK1, BRIP1, RFC4, EXO1, BRCA1, AURKB, AURKA, RHNO1	584	124	16792	2.31882	1	0.645378	0.63309
cycan	GOTERM_BP_DIRECT	GO:0060346~bone trabecula formation	3	0.478469	0.0293227	FBN2, WNT10B, THBS3	584	8	16792	10.7825	1	0.645378	0.63309
cycan	GOTERM_BP_DIRECT	GO:0051315~attachment of mitotic spindle microtubules to kinetochore	3	0.478469	0.0293227	CENPE, KIF2C, NDC80	584	8	16792	10.7825	1	0.645378	0.63309
cycan	GOTERM_BP_DIRECT	GO:0000076~DNA replication checkpoint	3	0.478469	0.0293227	CDT1, CDC45, CDC6	584	8	16792	10.7825	1	0.645378	0.63309
cycan	GOTERM_BP_DIRECT	GO:0031497~chromatin assembly	3	0.478469	0.0293227	M1AP, CHAF1B, CHAF1A	584	8	16792	10.7825	1	0.645378	0.63309
cycan	GOTERM_BP_DIRECT	GO:0003073~regulation of systemic arterial blood pressure	3	0.478469	0.0293227	POSTN, DDAH1, NCALD	584	8	16792	10.7825	1	0.645378	0.63309
cycan	GOTERM_BP_DIRECT	GO:0001822~kidney development	8	1.27592	0.0298161	CENPF, PAX8, KIF3A, SIX2, C1GALT1, ODC1, ITGA8, SOX11	584	86	16792	2.67474	1	0.650048	0.637671
cycan	GOTERM_BP_DIRECT	GO:0043065~positive regulation of apoptotic process	18	2.87081	0.0332417	HRK, TOP2A, WNT10B, CSRNP3, TNFRSF12A, RASGRF2, FZD9, PTN, S100B, LDHA, MELK, SFRP2, WNT11, FRZB, TNFRSF8, PDCD1, ECT2, NGEF	584	300	16792	1.72521	1	0.717959	0.704289
cycan	GOTERM_BP_DIRECT	GO:0000132~establishment of mitotic spindle orientation	4	0.637959	0.0347797	GPSM2, SPDL1, CENPA, NDC80	584	21	16792	5.47684	1	0.744221	0.730051
cycan	GOTERM_BP_DIRECT	GO:0000075~cell cycle checkpoint	3	0.478469	0.0368462	DCLRE1B, CCNE2, TICRR	584	9	16792	9.58447	1	0.767131	0.752525
cycan	GOTERM_BP_DIRECT	GO:0000733~DNA strand renaturation	3	0.478469	0.0368462	RECQL4, BLM, RAD54L	584	9	16792	9.58447	1	0.767131	0.752525
cycan	GOTERM_BP_DIRECT	GO:0030903~notochord development	3	0.478469	0.0368462	STIL, COL2A1, SOX9	584	9	16792	9.58447	1	0.767131	0.752525
cycan	GOTERM_BP_DIRECT	GO:0090103~cochlea morphogenesis	4	0.637959	0.0392619	FZD2, FRZB, SOX9, TSHR	584	22	16792	5.2279	1	0.802959	0.787671
cycan	GOTERM_BP_DIRECT	GO:0006090~pyruvate metabolic process	4	0.637959	0.0392619	LDHA, SLC16A1, ME1, SLC16A3	584	22	16792	5.2279	1	0.802959	0.787671
cycan	GOTERM_BP_DIRECT	GO:0005975~carbohydrate metabolic process	12	1.91388	0.0405584	GPI, UGDH, LDHA, GALNT3, ADPGK, GFPT2, PGM3, ME1, MLEC, AKR1B1, B4GALNT1, B4GALT5	584	174	16792	1.98299	1	0.822198	0.806544
cycan	GOTERM_BP_DIRECT	GO:0030049~muscle filament sliding	5	0.797448	0.0418156	MYL4, TPM3, MYL1, TPM1, MYL6B	584	38	16792	3.78335	1	0.840312	0.824313
cycan	GOTERM_BP_DIRECT	GO:0007399~nervous system development	17	2.71132	0.0430587	GDF11, CHRNA3, SLC4A10, FZD9, PTN, INHBA, DCLK1, TSHR, GBX2, DOK5, DPYSL2, DPF1, MPPED2, ENC1, CSPG5, EPHB2, FGF12	584	287	16792	1.70316	1	0.857834	0.841501
cycan	GOTERM_BP_DIRECT	GO:0030261~chromosome condensation	3	0.478469	0.0450171	HILS1, NCAPG2, CDK1	584	10	16792	8.62603	1	0.881649	0.864863
cycan	GOTERM_BP_DIRECT	GO:0060174~limb bud formation	3	0.478469	0.0450171	COL2A1, SOX11, SOX9	584	10	16792	8.62603	1	0.881649	0.864863
cycan	GOTERM_BP_DIRECT	GO:0007283~spermatogenesis	21	3.34928	0.0482092	PCYT1B, GAL3ST1, PMCH, CDC25C, GLI1, M1AP, HILS1, ASPM, CCNB1, DIAPH3, SLC22A16, RACGAP1, PTTG1, KIFC1, E2F1, PGM3, CCNYL1, B4GALNT1, SOX9, TRIP13, ASF1B	584	385	16792	1.56837	1	0.922056	0.904501
cycan	GOTERM_BP_DIRECT	GO:0051437~positive regulation of ubiquitin-protein ligase activity involved in regulation of mitotic cell cycle transition	7	1.11643	0.0483618	CDC20, CCNB1, UBE2C, PLK1, CDK1, BUB1B, FBXO5	584	76	16792	2.64834	1	0.922056	0.904501
cycan	GOTERM_BP_DIRECT	GO:0006461~protein complex assembly	9	1.43541	0.0489963	CHAF1B, CCNB1, CHAF1A, CDK1, KNTC1, LIN7A, SOX9, MPP6, CLGN	584	116	16792	2.23087	1	0.922056	0.904501
cycan	GOTERM_BP_DIRECT	GO:0048468~cell development	5	0.797448	0.0490753	GDF11, FOXE3, TRPS1, INHBA, GDF7	584	40	16792	3.59418	1	0.922056	0.904501
cycan	GOTERM_BP_DIRECT	GO:0045184~establishment of protein localization	5	0.797448	0.0490753	NRXN1, PLK1, ITGA8, KIF14, CEP55	584	40	16792	3.59418	1	0.922056	0.904501
cycan	GOTERM_BP_DIRECT	GO:0001578~microtubule bundle formation	4	0.637959	0.0543554	CAPN6, PRC1, PLK1, KIF20A	584	25	16792	4.60055	1	1	0.981385
cycan	GOTERM_BP_DIRECT	GO:0002040~sprouting angiogenesis	4	0.637959	0.0543554	ESM1, E2F7, LOXL2, E2F8	584	25	16792	4.60055	1	1	0.981385
cycan	GOTERM_BP_DIRECT	GO:0006259~DNA metabolic process	4	0.637959	0.0599176	ADRA1D, MKI67, KPNA2, RAN	584	26	16792	4.4236	1	1	0.981385
cycan	GOTERM_BP_DIRECT	GO:0071897~DNA biosynthetic process	4	0.637959	0.0599176	POLQ, PRIM2, CENPF, TYMS	584	26	16792	4.4236	1	1	0.981385
cycan	GOTERM_BP_DIRECT	GO:0001655~urogenital system development	3	0.478469	0.0630889	HELLS, PAX8, EPHB2	584	12	16792	7.18836	1	1	0.981385
cycan	GOTERM_BP_DIRECT	GO:0030208~dermatan sulfate biosynthetic process	3	0.478469	0.0630889	DSE, CSPG5, CSPG4	584	12	16792	7.18836	1	1	0.981385
cycan	GOTERM_BP_DIRECT	GO:0035385~Roundabout signaling pathway	3	0.478469	0.0630889	EPYC, OGN, FMOD	584	12	16792	7.18836	1	1	0.981385
cycan	GOTERM_BP_DIRECT	GO:0060707~trophoblast giant cell differentiation	3	0.478469	0.0630889	PLK4, E2F7, E2F8	584	12	16792	7.18836	1	1	0.981385
cycan	GOTERM_BP_DIRECT	GO:0001833~inner cell mass cell proliferation	3	0.478469	0.0630889	GINS1, GINS4, NCAPG2	584	12	16792	7.18836	1	1	0.981385
cycan	GOTERM_BP_DIRECT	GO:0006094~gluconeogenesis	5	0.797448	0.0655322	GPI, PGAM1, PGK1, ENO1, GAPDH	584	44	16792	3.26743	1	1	0.981385
cycan	GOTERM_BP_DIRECT	GO:0034644~cellular response to UV	5	0.797448	0.0655322	NEDD4, PBK, PTN, AURKB, RHNO1	584	44	16792	3.26743	1	1	0.981385
cycan	GOTERM_BP_DIRECT	GO:0007077~mitotic nuclear envelope disassembly	5	0.797448	0.0655322	CCNB2, CCNB1, PLK1, CDK1, VRK1	584	44	16792	3.26743	1	1	0.981385
cycan	GOTERM_BP_DIRECT	GO:0060349~bone morphogenesis	4	0.637959	0.0657349	SFRP2, CHSY1, FGFR3, PAPPA2	584	27	16792	4.25977	1	1	0.981385
cycan	GOTERM_BP_DIRECT	GO:0048678~response to axon injury	4	0.637959	0.0657349	LGALS1, DPYSL3, CDK1, MATN2	584	27	16792	4.25977	1	1	0.981385
cycan	GOTERM_BP_DIRECT	GO:0006011~UDP-glucose metabolic process	2	0.318979	0.0682344	UGDH, UGP2	584	2	16792	28.7534	1	1	0.981385
cycan	GOTERM_BP_DIRECT	GO:0019255~glucose 1-phosphate metabolic process	2	0.318979	0.0682344	UGP2, PGM3	584	2	16792	28.7534	1	1	0.981385
cycan	GOTERM_BP_DIRECT	GO:0000022~mitotic spindle elongation	2	0.318979	0.0682344	PRC1, KIF23	584	2	16792	28.7534	1	1	0.981385
cycan	GOTERM_BP_DIRECT	GO:0032877~positive regulation of DNA endoreduplication	2	0.318979	0.0682344	E2F7, E2F8	584	2	16792	28.7534	1	1	0.981385
cycan	GOTERM_BP_DIRECT	GO:0038194~thyroid-stimulating hormone signaling pathway	2	0.318979	0.0682344	PAX8, TSHR	584	2	16792	28.7534	1	1	0.981385
cycan	GOTERM_BP_DIRECT	GO:0007057~spindle assembly involved in female meiosis I	2	0.318979	0.0682344	FBXO5, AURKA	584	2	16792	28.7534	1	1	0.981385
cycan	GOTERM_BP_DIRECT	GO:2001111~positive regulation of lens epithelial cell proliferation	2	0.318979	0.0682344	FOXE3, SOX11	584	2	16792	28.7534	1	1	0.981385
cycan	GOTERM_BP_DIRECT	GO:0000915~actomyosin contractile ring assembly	2	0.318979	0.0682344	RACGAP1, KIF23	584	2	16792	28.7534	1	1	0.981385
cycan	GOTERM_BP_DIRECT	GO:0001649~osteoblast differentiation	8	1.27592	0.0700394	WNT11, CBFB, ITGA11, COL6A1, TNC, RRAS2, HSPE1, GLI1	584	104	16792	2.2118	1	1	0.981385
cycan	GOTERM_BP_DIRECT	GO:0032147~activation of protein kinase activity	5	0.797448	0.070043	TPX2, WNT11, KIF14, CLSPN, ECT2	584	45	16792	3.19482	1	1	0.981385
cycan	GOTERM_BP_DIRECT	GO:0040007~growth	4	0.637959	0.0718002	GDF11, CCNB2, INHBA, GDF7	584	28	16792	4.10763	1	1	0.981385
cycan	GOTERM_BP_DIRECT	GO:0007528~neuromuscular junction development	4	0.637959	0.0718002	UNC13A, NEDD4, TNC, PDZRN3	584	28	16792	4.10763	1	1	0.981385
cycan	GOTERM_BP_DIRECT	GO:0006312~mitotic recombination	3	0.478469	0.0728906	TOP2A, RAD51, RAD54B	584	13	16792	6.63541	1	1	0.981385
cycan	GOTERM_BP_DIRECT	GO:0048546~digestive tract morphogenesis	3	0.478469	0.0728906	SFRP2, GLI1, HIF1A	584	13	16792	6.63541	1	1	0.981385
cycan	GOTERM_BP_DIRECT	GO:0030203~glycosaminoglycan metabolic process	4	0.637959	0.078106	SDC3, CSPG5, CSPG4, GPC6	584	29	16792	3.96599	1	1	0.981385
cycan	GOTERM_BP_DIRECT	GO:0061053~somite development	3	0.478469	0.0831415	WNT11, FRZB, SOX11	584	14	16792	6.16145	1	1	0.981385
cycan	GOTERM_BP_DIRECT	GO:0006812~cation transport	4	0.637959	0.0846447	TMEM63C, PIEZO2, TRPM8, PANX3	584	30	16792	3.83379	1	1	0.981385
cycan	GOTERM_BP_DIRECT	GO:0000077~DNA damage checkpoint	4	0.637959	0.0846447	BRIP1, E2F1, CLSPN, RHNO1	584	30	16792	3.83379	1	1	0.981385
cycan	GOTERM_BP_DIRECT	GO:0021762~substantia nigra development	5	0.797448	0.0896144	UCHL1, LDHA, YWHAQ, GNB4, INA	584	49	16792	2.93402	1	1	0.981385
cycan	GOTERM_BP_DIRECT	GO:0014070~response to organic cyclic compound	5	0.797448	0.0896144	LUM, CDK1, ACSL3, MKI67, FADS1	584	49	16792	2.93402	1	1	0.981385
cycan	GOTERM_BP_DIRECT	GO:0098609~cell-cell adhesion	15	2.39234	0.090741	NOP56, LRRC59, UBFD1, ENO1, CNN3, ANLN, CCNB2, LDHA, PKM, DIAPH3, FSCN1, TAGLN2, STXBP6, ERC1, RAN	584	271	16792	1.59152	1	1	0.981385
cycan	GOTERM_BP_DIRECT	GO:0071479~cellular response to ionizing radiation	4	0.637959	0.0914079	BLM, RAD51, ECT2, RHNO1	584	31	16792	3.71012	1	1	0.981385
cycan	GOTERM_BP_DIRECT	GO:0007095~mitotic G2 DNA damage checkpoint	3	0.478469	0.0937986	CCNA2, BLM, CDK1	584	15	16792	5.75068	1	1	0.981385
cycan	GOTERM_BP_DIRECT	GO:0030855~epithelial cell differentiation	6	0.956938	0.0957105	FZD2, CDK1, PGK1, TAGLN2, CNN3, GDF7	584	70	16792	2.46458	1	1	0.981385
cycan	GOTERM_BP_DIRECT	GO:0006457~protein folding	11	1.75439	0.0972433	LMAN1, PPIL1, GNG2, FKBP14, GNB4, SACS, MLEC, FKBP7, HSPE1, HSP90B1, CLGN	584	180	16792	1.75715	1	1	0.981385
cycan	GOTERM_BP_DIRECT	GO:0045595~regulation of cell differentiation	4	0.637959	0.0983874	STK26, PLEKHB1, RUNX3, FADS1	584	32	16792	3.59418	1	1	0.981385
Royablue	GOTERM_BP_DIRECT	GO:0006614~SRP-dependent cotranslational protein targeting to membrane	12	10.6195	9.75002e-12	RPS28, RPL30, RPS15A, RPL21, RPL10, RPL13, RPS20, RPSA, FAU, RPL26, RPL3L, RPL19	102	94	16792	21.0163	7.87798e-09	7.87801e-09	7.86826e-09
Royablue	GOTERM_BP_DIRECT	GO:0006413~translational initiation	13	11.5044	3.4295e-11	RPL30, RPL21, RPL10, RPSA, RPL3L, RPS28, RPS15A, EIF3G, RPL13, RPS20, RPL26, FAU, RPL19	102	137	16792	15.6216	2.77104e-08	1.38552e-08	1.3838e-08
Royablue	GOTERM_BP_DIRECT	GO:0019083~viral transcription	12	10.6195	6.78069e-11	RPS28, RPL30, RPS15A, RPL21, RPL10, RPL13, RPS20, RPSA, FAU, RPL26, RPL3L, RPL19	102	112	16792	17.6387	5.4788e-08	1.82627e-08	1.82401e-08
Royablue	GOTERM_BP_DIRECT	GO:0000184~nuclear-transcribed mRNA catabolic process, nonsense-mediated decay	12	10.6195	1.31596e-10	RPS28, RPL30, RPS15A, RPL21, RPL10, RPL13, RPS20, RPSA, FAU, RPL26, RPL3L, RPL19	102	119	16792	16.6011	1.06329e-07	2.65823e-08	2.65494e-08
Royablue	GOTERM_BP_DIRECT	GO:0006412~translation	13	11.5044	3.83687e-08	RPL30, RPL21, RPL10, RPSA, RPL3L, RPS28, RPS15A, RPL13, RPS20, RPL22L1, RPL26, FAU, RPL19	102	253	16792	8.45912	3.10014e-05	6.20038e-06	6.19271e-06
Royablue	GOTERM_BP_DIRECT	GO:0006364~rRNA processing	12	10.6195	6.49053e-08	RPS28, RPL30, RPS15A, RPL21, RPL10, RPL13, RPS20, RPSA, FAU, RPL26, RPL3L, RPL19	102	214	16792	9.23145	5.24421e-05	8.74058e-06	8.72976e-06
Royablue	GOTERM_BP_DIRECT	GO:0007165~signal transduction	18	15.9292	0.00052875	IGFBP1, CD74, IL15RA, PLEKHH3, TNFSF14, GUCA1A, PILRA, EPOR, PYCARD, GPR143, TMIGD2, GRK7, TSPO, RADIL, PDE6A, IL12RB1, GAS6, APOL3	102	1161	16792	2.55236	0.34776	0.0610329	0.0609574
Royablue	GOTERM_BP_DIRECT	GO:0060337~type I interferon signaling pathway	4	3.53982	0.00674741	IFI27, IRF7, IFI6, ISG15	102	64	16792	10.2892	0.99579	0.681489	0.680645
Royablue	GOTERM_BP_DIRECT	GO:0042104~positive regulation of activated T cell proliferation	3	2.65487	0.0114004	PYCARD, TMIGD2, IL12RB1	102	27	16792	18.2919	0.999905	0.913113	0.911983
Royablue	GOTERM_BP_DIRECT	GO:0031295~T cell costimulation	4	3.53982	0.0115988	TMIGD2, TNFSF14, CD3G, PTPN11	102	78	16792	8.44243	0.999919	0.913113	0.911983
Royablue	GOTERM_BP_DIRECT	GO:0022400~regulation of rhodopsin mediated signaling pathway	3	2.65487	0.0130845	GRK7, GUCA1A, PDE6A	102	29	16792	17.0304	0.999976	0.913113	0.911983
Royablue	GOTERM_BP_DIRECT	GO:0006955~immune response	8	7.07965	0.0135611	CD74, HLA-DMA, TMIGD2, HLA-DMB, TNFSF14, CD7, IFI6, OTUD7A	102	421	16792	3.12831	0.999984	0.913113	0.911983
Royablue	GOTERM_BP_DIRECT	GO:0032720~negative regulation of tumor necrosis factor production	3	2.65487	0.0218781	GSTP1, TSPO, GAS6	102	38	16792	12.9969	1	1	1
Royablue	GOTERM_BP_DIRECT	GO:0051771~negative regulation of nitric-oxide synthase biosynthetic process	2	1.76991	0.023845	EDN1, GSTP1	102	4	16792	82.3137	1	1	1
Royablue	GOTERM_BP_DIRECT	GO:0043124~negative regulation of I-kappaB kinase/NF-kappaB signaling	3	2.65487	0.0240871	PYCARD, GSTP1, OTUD7A	102	40	16792	12.3471	1	1	1
Royablue	GOTERM_BP_DIRECT	GO:0002503~peptide antigen assembly with MHC class II protein complex	2	1.76991	0.0297177	HLA-DMA, HLA-DMB	102	5	16792	65.851	1	1	1
Royablue	GOTERM_BP_DIRECT	GO:0071222~cellular response to lipopolysaccharide	4	3.53982	0.0307292	PYCARD, GSTP1, TSPO, NR1D1	102	113	16792	5.82752	1	1	1
Royablue	GOTERM_BP_DIRECT	GO:0042110~T cell activation	3	2.65487	0.0324913	TNFSF14, CD7, CD3G	102	47	16792	10.5081	1	1	1
Royablue	GOTERM_BP_DIRECT	GO:0050900~leukocyte migration	4	3.53982	0.0372933	CD74, JAML, PTPN11, GAS6	102	122	16792	5.39762	1	1	1
Royablue	GOTERM_BP_DIRECT	GO:0044321~response to leptin	2	1.76991	0.0413585	EDN1, NR1D1	102	7	16792	47.0364	1	1	1
Royablue	GOTERM_BP_DIRECT	GO:0001961~positive regulation of cytokine-mediated signaling pathway	2	1.76991	0.0413585	CD74, GAS6	102	7	16792	47.0364	1	1	1
Royablue	GOTERM_BP_DIRECT	GO:0032825~positive regulation of natural killer cell differentiation	2	1.76991	0.0471269	IL15RA, GAS6	102	8	16792	41.1569	1	1	1
Royablue	GOTERM_BP_DIRECT	GO:0046887~positive regulation of hormone secretion	2	1.76991	0.0471269	EDN1, PTPN11	102	8	16792	41.1569	1	1	1
Royablue	GOTERM_BP_DIRECT	GO:0050848~regulation of calcium-mediated signaling	2	1.76991	0.0471269	TMEM100, GPR143	102	8	16792	41.1569	1	1	1
Royablue	GOTERM_BP_DIRECT	GO:0046825~regulation of protein export from nucleus	2	1.76991	0.0471269	IFI27, PTPN11	102	8	16792	41.1569	1	1	1
Royablue	GOTERM_BP_DIRECT	GO:0050810~regulation of steroid biosynthetic process	2	1.76991	0.0471269	TSPO, IGFBP7	102	8	16792	41.1569	1	1	1
Royablue	GOTERM_BP_DIRECT	GO:0007167~enzyme linked receptor protein signaling pathway	2	1.76991	0.0528609	GAS6, JAK3	102	9	16792	36.5839	1	1	1
Royablue	GOTERM_BP_DIRECT	GO:0034144~negative regulation of toll-like receptor 4 signaling pathway	2	1.76991	0.0528609	BPIFB1, NR1D1	102	9	16792	36.5839	1	1	1
Royablue	GOTERM_BP_DIRECT	GO:0008217~regulation of blood pressure	3	2.65487	0.0583414	EDN1, ACE, CYP4F2	102	65	16792	7.59819	1	1	1
Royablue	GOTERM_BP_DIRECT	GO:0007155~cell adhesion	7	6.19469	0.0585558	AOC3, ADGRE1, VWF, SIGLEC10, RPSA, IGFBP7, GAS6	102	459	16792	2.51066	1	1	1
Royablue	GOTERM_BP_DIRECT	GO:0002250~adaptive immune response	4	3.53982	0.0599031	LILRA6, ADGRE1, CD7, JAK3	102	148	16792	4.44939	1	1	1
Royablue	GOTERM_BP_DIRECT	GO:0016064~immunoglobulin mediated immune response	2	1.76991	0.0642267	CD74, IRF7	102	11	16792	29.9323	1	1	1
Royablue	GOTERM_BP_DIRECT	GO:0043154~negative regulation of cysteine-type endopeptidase activity involved in apoptotic process	3	2.65487	0.0648044	TNFSF14, IFI6, GAS6	102	69	16792	7.15772	1	1	1
Royablue	GOTERM_BP_DIRECT	GO:0006869~lipid transport	3	2.65487	0.0766546	TSPO, ABCA8, APOL3	102	76	16792	6.49845	1	1	1
Royablue	GOTERM_BP_DIRECT	GO:0006954~inflammatory response	6	5.30973	0.0785164	PYCARD, AOC3, MMP25, IL34, CELA1, APOL3	102	379	16792	2.60624	1	1	1
Royablue	GOTERM_BP_DIRECT	GO:0001516~prostaglandin biosynthetic process	2	1.76991	0.0810227	CD74, EDN1	102	14	16792	23.5182	1	1	1
Royablue	GOTERM_BP_DIRECT	GO:0070374~positive regulation of ERK1 and ERK2 cascade	4	3.53982	0.0887017	PYCARD, CD74, PTPN11, GAS6	102	175	16792	3.76291	1	1	1
Royablue	GOTERM_BP_DIRECT	GO:0035994~response to muscle stretch	2	1.76991	0.0920538	EDN1, TCAP	102	16	16792	20.5784	1	1	1
Royablue	GOTERM_BP_DIRECT	GO:0010804~negative regulation of tumor necrosis factor-mediated signaling pathway	2	1.76991	0.0920538	GSTP1, GAS6	102	16	16792	20.5784	1	1	1
Royablue	GOTERM_BP_DIRECT	GO:0031589~cell-substrate adhesion	2	1.76991	0.0975201	VWF, GAS6	102	17	16792	19.3679	1	1	1
Royablue	GOTERM_BP_DIRECT	GO:0010460~positive regulation of heart rate	2	1.76991	0.0975201	EDN1, HRC	102	17	16792	19.3679	1	1	1
Royablue	GOTERM_BP_DIRECT	GO:0002504~antigen processing and presentation of peptide or polysaccharide antigen via MHC class II	2	1.76991	0.0975201	HLA-DMA, HLA-DMB	102	17	16792	19.3679	1	1	1
lightgreen	GOTERM_BP_DIRECT	GO:0006955~immune response	29	10.3943	1.62e-11	CCL14, CXCL6, CXCL9, IFITM2, NCF4, WAS, CTSW, CFP, IL2RG, CCL5, CCL3, FCGR1A, PGLYRP1, IGHA1, S1PR4, TRGC2, IK, SLC11A1, GZMA, PRG3, NCR3, CD8B, CD8A, IRF8, IGHE, BPI, LTB, HAMP, C1QC	243	421	16792	4.76006	2.11e-08	2.11e-08	2.08e-08
lightgreen	GOTERM_BP_DIRECT	GO:0045087~innate immune response	26	9.319	3.44e-09	C1QB, C1QA, NCF1, C4BPA, CORO1A, CD300LB, TNFAIP8L2, LBP, PGLYRP1, IGHA1, KLRG1, SIGLEC14, APOBEC3G, CD180, SH2D1A, CARD9, LY86, BST2, MARCO, GZMM, CD6, LCK, LCN2, IGHE, PADI4, C1QC	243	430	16792	4.17831	4.48e-06	2.19e-06	2.15e-06
lightgreen	GOTERM_BP_DIRECT	GO:0050776~regulation of immune response	17	6.09319	6.43e-09	SH2D1A, ITGB2, TRAC, ICAM3, ICAM5, CD3E, CD3D, NCR3, CD8B, CD8A, KLRF1, CD300LB, KLRC1, FCGR1A, HCST, CARD11, LAIR1	243	178	16792	6.59971	8.38e-06	2.19e-06	2.15e-06
lightgreen	GOTERM_BP_DIRECT	GO:0006954~inflammatory response	24	8.60215	6.72e-09	CCL14, CXCL6, ORM1, CXCL9, CCL3L1, NFAM1, SLC11A1, RARRES2, CD180, ITGB2, ALOX15, LY86, AZU1, MMP25, NCR3, CCL5, CXCR3, CCRL2, CXCR2, CCL3, PROK2, LGALS9, CCR3, KLRG1	243	379	16792	4.37591	8.76e-06	2.19e-06	2.15e-06
lightgreen	GOTERM_BP_DIRECT	GO:0006909~phagocytosis	10	3.58423	2.38e-08	CEBPE, SLC11A1, ITGB2, IRF8, ICAM3, PLD4, ICAM5, GAS6, CORO1A, ELANE	243	48	16792	14.3964	3.1e-05	6.19e-06	6.08e-06
lightgreen	GOTERM_BP_DIRECT	GO:0007166~cell surface receptor signaling pathway	18	6.45161	4.98e-07	SCTR, LILRB3, CD3E, CD3D, TSPAN32, CD2, TSPAN16, MARCO, DOK2, CD8A, CXCR3, ADGRE3, CXCR2, TSPAN4, KLRF1, SAG, KLRC1, KLRG1	243	274	16792	4.53961	0.000649	0.000108	0.000106
lightgreen	GOTERM_BP_DIRECT	GO:0070098~chemokine-mediated signaling pathway	10	3.58423	7.91e-07	CCL14, CXCL6, CXCL9, CCL3L1, CCL5, CXCR3, CCRL2, CXCR2, CCL3, CCR3	243	71	16792	9.7328	0.0010303	0.000147	0.000145
lightgreen	GOTERM_BP_DIRECT	GO:0006935~chemotaxis	11	3.94265	1.08e-05	CXCL6, CXCL9, CCL5, CXCR3, RARRES2, CCRL2, CXCR2, CCL3, PROK2, LGALS9, CCR3	243	122	16792	6.23059	0.0139495	0.00175596	0.00172496
lightgreen	GOTERM_BP_DIRECT	GO:0007267~cell-cell signaling	15	5.37634	1.98e-05	CXCL6, C1QA, CXCL9, IK, SH2D1A, ITGB2, BARX1, TSPAN32, BST2, ADRB3, CEACAM6, CCL5, CCL3, AVP, LTB	243	254	16792	4.08088	0.025426	0.00279402	0.0027447
lightgreen	GOTERM_BP_DIRECT	GO:0045071~negative regulation of viral genome replication	7	2.50896	2.14e-05	ISG20, BST2, PLSCR1, IFITM2, APOBEC3G, CCL5, LTF	243	40	16792	12.093	0.0275538	0.00279402	0.0027447
lightgreen	GOTERM_BP_DIRECT	GO:0042742~defense response to bacterium	11	3.94265	4.83e-05	PLAC8, CXCL6, CEBPE, SLC11A1, HP, IRF8, IGHE, CFP, MPO, HAMP, ELANE	243	145	16792	5.24229	0.0610223	0.00535652	0.00526197
lightgreen	GOTERM_BP_DIRECT	GO:0006952~defense response	8	2.86738	4.93e-05	CXCL9, CSF3R, CEBPE, HP, WAS, PTPRCAP, LILRB3, MPO	243	67	16792	8.25109	0.0622574	0.00535652	0.00526197
lightgreen	GOTERM_BP_DIRECT	GO:0032720~negative regulation of tumor necrosis factor production	6	2.15054	0.000203	ORM1, TWIST1, BPI, LBP, LGALS9, GAS6	243	38	16792	10.911	0.232496	0.0203527	0.0199934
lightgreen	GOTERM_BP_DIRECT	GO:0006953~acute-phase response	6	2.15054	0.00023	CD163, ORM1, PLSCR1, HP, LBP, HAMP	243	39	16792	10.6312	0.259177	0.0214257	0.0210475
lightgreen	GOTERM_BP_DIRECT	GO:0006968~cellular defense response	7	2.50896	0.000264	CXCL9, NCF1, SH2D1A, CXCR2, LBP, CCR3, KLRG1	243	62	16792	7.80194	0.290825	0.0229071	0.0225028
lightgreen	GOTERM_BP_DIRECT	GO:0030593~neutrophil chemotaxis	7	2.50896	0.000372	CCL14, CSF3R, CCL3L1, CCL5, ITGB2, CXCR2, CCL3	243	66	16792	7.32909	0.383808	0.0289252	0.0284146
lightgreen	GOTERM_BP_DIRECT	GO:0006898~receptor-mediated endocytosis	11	3.94265	0.000377	MARCO, CD163, AMN, ADRB3, CD6, CD5, HP, APOA1, LRP2, FCGR1A, IGHA1	243	186	16792	4.08673	0.388488	0.0289252	0.0284146
lightgreen	GOTERM_BP_DIRECT	GO:0010628~positive regulation of gene expression	13	4.6595	0.000434	TESC, SLC11A1, TWIST1, FBLN1, AZU1, CD3E, PLSCR1, ID2, CCL3, LCN2, AVP, LGALS9, GAS6	243	262	16792	3.42877	0.432086	0.0314257	0.030871
lightgreen	GOTERM_BP_DIRECT	GO:0042110~T cell activation	6	2.15054	0.000559	CD2, HSH2D, CD8B, CD8A, WAS, CD3E	243	47	16792	8.82164	0.517108	0.0383031	0.037627
lightgreen	GOTERM_BP_DIRECT	GO:0032496~response to lipopolysaccharide	10	3.58423	0.000631	CXCL6, CXCL9, CD6, SLC11A1, FMO1, LBP, LGALS9, MPO, ELANE, PTGES	243	164	16792	4.21359	0.560875	0.0411356	0.0404095
lightgreen	GOTERM_BP_DIRECT	GO:0043085~positive regulation of catalytic activity	7	2.50896	0.00110946	NCF1, GMFG, NCF4, ALOX5AP, HSPB2, NOXO1, LTC4S	243	81	16792	5.97185	0.764591	0.0688394	0.0676243
lightgreen	GOTERM_BP_DIRECT	GO:0006691~leukotriene metabolic process	4	1.43369	0.0011833	ALOX5AP, ALOX15, GGT1, LTC4S	243	15	16792	18.4274	0.786208	0.0700836	0.0688465
lightgreen	GOTERM_BP_DIRECT	GO:0044130~negative regulation of growth of symbiont in host	4	1.43369	0.00144095	IRF8, LBP, MPO, ELANE	243	16	16792	17.2757	0.847243	0.0816327	0.0801918
lightgreen	GOTERM_BP_DIRECT	GO:0042102~positive regulation of T cell proliferation	6	2.15054	0.00170897	CCDC88B, CD6, CCL5, CD3E, CORO1A, CARD11	243	60	16792	6.91029	0.892331	0.0927828	0.0911451
lightgreen	GOTERM_BP_DIRECT	GO:0042832~defense response to protozoan	4	1.43369	0.00241509	CCDC88B, SLC11A1, IRF8, TSPAN32	243	19	16792	14.548	0.957176	0.122217	0.12006
lightgreen	GOTERM_BP_DIRECT	GO:0060326~cell chemotaxis	6	2.15054	0.00243872	CCL14, CXCL6, CXCL9, CCL5, CCL3, AZU1	243	65	16792	6.37873	0.958478	0.122217	0.12006
lightgreen	GOTERM_BP_DIRECT	GO:0051607~defense response to virus	9	3.22581	0.00273587	ISG20, BST2, CXCL9, PLSCR1, IFITM2, APOBEC3G, CD8A, CARD9, AZU1	243	165	16792	3.76925	0.971836	0.126314	0.124084
lightgreen	GOTERM_BP_DIRECT	GO:0007155~cell adhesion	16	5.73477	0.00278756	EGFL7, CSF3R, SIGLEC14, ITGB2, ICAM3, ICAM5, OLFM4, HAPLN2, CD2, PARVG, BGLAP, NINJ2, CXCR3, GAS6, CCR3, SIGLEC5	243	459	16792	2.40882	0.973676	0.126314	0.124084
lightgreen	GOTERM_BP_DIRECT	GO:0019370~leukotriene biosynthetic process	4	1.43369	0.00281128	ALOX5AP, PRG3, GGT1, LTC4S	243	20	16792	13.8206	0.974479	0.126314	0.124084
lightgreen	GOTERM_BP_DIRECT	GO:0032760~positive regulation of tumor necrosis factor production	5	1.79211	0.00461846	CD2, CARD9, CCL3, TWIST1, LBP	243	47	16792	7.35137	0.997599	0.192609	0.189209
lightgreen	GOTERM_BP_DIRECT	GO:0001819~positive regulation of cytokine production	4	1.43369	0.00478411	CCDC88B, NFAM1, SLC11A1, CARD11	243	24	16792	11.5171	0.998067	0.192609	0.189209
lightgreen	GOTERM_BP_DIRECT	GO:0034341~response to interferon-gamma	4	1.43369	0.00478411	BST2, IFITM2, UBD, SLC11A1	243	24	16792	11.5171	0.998067	0.192609	0.189209
lightgreen	GOTERM_BP_DIRECT	GO:0045454~cell redox homeostasis	6	2.15054	0.00507629	GRXCR1, AIFM3, NCF1, SLC11A1, NCF4, LTF	243	77	16792	5.38464	0.998681	0.192609	0.189209
lightgreen	GOTERM_BP_DIRECT	GO:0031295~T cell costimulation	6	2.15054	0.00536165	CD5, LCK, TRAC, CD3E, CD3D, CARD11	243	78	16792	5.31561	0.999093	0.192609	0.189209
lightgreen	GOTERM_BP_DIRECT	GO:0002456~T cell mediated immunity	3	1.07527	0.00546932	CD8A, BTN3A3, MYO1G	243	8	16792	25.9136	0.999212	0.192609	0.189209
lightgreen	GOTERM_BP_DIRECT	GO:0042119~neutrophil activation	3	1.07527	0.00546932	CCL5, CXCR2, PRG3	243	8	16792	25.9136	0.999212	0.192609	0.189209
lightgreen	GOTERM_BP_DIRECT	GO:0002438~acute inflammatory response to antigenic stimulus	3	1.07527	0.00546932	CD6, CXCR2, ELANE	243	8	16792	25.9136	0.999212	0.192609	0.189209
lightgreen	GOTERM_BP_DIRECT	GO:0050728~negative regulation of inflammatory response	6	2.15054	0.00565817	WFDC1, APOA1, TNFAIP8L2, PGLYRP1, METRNL, ELANE	243	79	16792	5.24832	0.999385	0.194016	0.190591
lightgreen	GOTERM_BP_DIRECT	GO:0006508~proteolysis	16	5.73477	0.00610618	C1QB, CFD, C1QA, KLK1, PRSS57, PCOLCE, AZU1, GZMK, MMP25, GZMM, PRSS50, UBD, PRTN3, ELANE, C1QC, LTF	243	500	16792	2.21129	0.999658	0.204009	0.200408
lightgreen	GOTERM_BP_DIRECT	GO:0035456~response to interferon-beta	3	1.07527	0.00696544	BST2, PLSCR1, IFITM2	243	9	16792	23.0343	0.999889	0.226899	0.222894
lightgreen	GOTERM_BP_DIRECT	GO:0050900~leukocyte migration	7	2.50896	0.00849999	CD2, DOK2, CEACAM6, LCK, ITGB2, GAS6, CD177	243	122	16792	3.96492	0.999985	0.267565	0.262842
lightgreen	GOTERM_BP_DIRECT	GO:0019371~cyclooxygenase pathway	3	1.07527	0.00862451	TBXAS1, PTGDS, PTGES	243	10	16792	20.7309	0.999987	0.267565	0.262842
lightgreen	GOTERM_BP_DIRECT	GO:0006959~humoral immune response	5	1.79211	0.00914841	BST2, EBI3, SH2D1A, LY86, LTF	243	57	16792	6.06166	0.999994	0.270918	0.266136
lightgreen	GOTERM_BP_DIRECT	GO:0071346~cellular response to interferon-gamma	5	1.79211	0.00914841	CCL14, CCL3L1, CCL5, CCL3, LGALS9	243	57	16792	6.06166	0.999994	0.270918	0.266136
lightgreen	GOTERM_BP_DIRECT	GO:0050873~brown fat cell differentiation	4	1.43369	0.010775	PLAC8, ADRB3, RARRES2, METRNL	243	32	16792	8.63786	0.999999	0.305213	0.299825
lightgreen	GOTERM_BP_DIRECT	GO:0031663~lipopolysaccharide-mediated signaling pathway	4	1.43369	0.010775	CD6, CCL5, CCL3, LBP	243	32	16792	8.63786	0.999999	0.305213	0.299825
lightgreen	GOTERM_BP_DIRECT	GO:0007169~transmembrane receptor protein tyrosine kinase signaling pathway	6	2.15054	0.0126173	ALK, DOK2, CD8B, LCK, CD8A, CD3E	243	96	16792	4.31893	1	0.349795	0.343621
lightgreen	GOTERM_BP_DIRECT	GO:0007204~positive regulation of cytosolic calcium ion concentration	7	2.50896	0.0131073	CXCR3, CXCR2, PROK2, OXT, AVP, S1PR4, CCR3	243	134	16792	3.60985	1	0.355809	0.349529
lightgreen	GOTERM_BP_DIRECT	GO:0006958~complement activation, classical pathway	6	2.15054	0.0142645	C1QB, C1QA, IGHE, C4BPA, IGHA1, C1QC	243	99	16792	4.18805	1	0.364094	0.357668
lightgreen	GOTERM_BP_DIRECT	GO:0019372~lipoxygenase pathway	3	1.07527	0.0145302	ALOX5AP, ALOX15, LTC4S	243	13	16792	15.9468	1	0.364094	0.357668
lightgreen	GOTERM_BP_DIRECT	GO:0042711~maternal behavior	3	1.07527	0.0145302	OXT, AVP, NPAS1	243	13	16792	15.9468	1	0.364094	0.357668
lightgreen	GOTERM_BP_DIRECT	GO:0048246~macrophage chemotaxis	3	1.07527	0.0145302	CCL5, CCL3, AZU1	243	13	16792	15.9468	1	0.364094	0.357668
lightgreen	GOTERM_BP_DIRECT	GO:0009409~response to cold	4	1.43369	0.0148726	PLAC8, ADRB3, GMPR, METRNL	243	36	16792	7.6781	1	0.365641	0.359187
lightgreen	GOTERM_BP_DIRECT	GO:0002576~platelet degranulation	6	2.15054	0.0166772	CFD, ORM1, RARRES2, APOA1, CTSW, GAS6	243	103	16792	4.02541	1	0.402415	0.395312
lightgreen	GOTERM_BP_DIRECT	GO:0043277~apoptotic cell clearance	3	1.07527	0.0191939	MARCO, ALOX15, GAS6	243	15	16792	13.8206	1	0.448317	0.440404
lightgreen	GOTERM_BP_DIRECT	GO:0071347~cellular response to interleukin-1	5	1.79211	0.0192677	CCL14, CCL3L1, CCL5, CCL3, LCN2	243	71	16792	4.8664	1	0.448317	0.440404
lightgreen	GOTERM_BP_DIRECT	GO:0071356~cellular response to tumor necrosis factor	6	2.15054	0.0215237	CCL14, CCL3L1, CCL5, CCL3, LCN2, HAMP	243	110	16792	3.76925	1	0.48354	0.475005
lightgreen	GOTERM_BP_DIRECT	GO:0009615~response to virus	6	2.15054	0.0215237	ISG20, BST2, BATF3, IFITM2, CCL5, LCN2	243	110	16792	3.76925	1	0.48354	0.475005
lightgreen	GOTERM_BP_DIRECT	GO:0002548~monocyte chemotaxis	4	1.43369	0.0224576	CCL14, CCL3L1, CCL5, CCL3	243	42	16792	6.58123	1	0.49597	0.487215
lightgreen	GOTERM_BP_DIRECT	GO:0071222~cellular response to lipopolysaccharide	6	2.15054	0.023854	CEBPE, CD180, LCN2, IRF8, LBP, HAMP	243	113	16792	3.66918	1	0.518029	0.508885
lightgreen	GOTERM_BP_DIRECT	GO:0031589~cell-substrate adhesion	3	1.07527	0.0243966	GAS6, CORO1A, MYO1G	243	17	16792	12.1946	1	0.521126	0.511928
lightgreen	GOTERM_BP_DIRECT	GO:0045089~positive regulation of innate immune response	3	1.07527	0.0271892	PLSCR1, CCL5, CARD9	243	18	16792	11.5171	1	0.536781	0.527306
lightgreen	GOTERM_BP_DIRECT	GO:0034142~toll-like receptor 4 signaling pathway	3	1.07527	0.0271892	ITGB2, LBP, LGALS9	243	18	16792	11.5171	1	0.536781	0.527306
lightgreen	GOTERM_BP_DIRECT	GO:0002690~positive regulation of leukocyte chemotaxis	3	1.07527	0.0271892	CXCL6, F7, CXCL9	243	18	16792	11.5171	1	0.536781	0.527306
lightgreen	GOTERM_BP_DIRECT	GO:0030500~regulation of bone mineralization	3	1.07527	0.0271892	BGLAP, TWIST1, IFITM5	243	18	16792	11.5171	1	0.536781	0.527306
lightgreen	GOTERM_BP_DIRECT	GO:0010039~response to iron ion	3	1.07527	0.0271892	C1QA, HAMP, SLC6A3	243	18	16792	11.5171	1	0.536781	0.527306
lightgreen	GOTERM_BP_DIRECT	GO:0032571~response to vitamin K	2	0.716846	0.0286164	F7, BGLAP	243	2	16792	69.1029	1	0.556525	0.546701
lightgreen	GOTERM_BP_DIRECT	GO:0043123~positive regulation of I-kappaB kinase/NF-kappaB signaling	7	2.50896	0.0293134	BST2, UBD, CARD9, S100A13, LGALS9, CARD11, LTF	243	161	16792	3.00447	1	0.561696	0.551781
lightgreen	GOTERM_BP_DIRECT	GO:0035176~social behavior	4	1.43369	0.0317852	EN1, GNG8, OXT, AVP	243	48	16792	5.75857	1	0.600233	0.589638
lightgreen	GOTERM_BP_DIRECT	GO:0007568~aging	7	2.50896	0.0324958	ADRB3, UCP2, ITGB2, RETN, MPO, HAMP, SLC6A3	243	165	16792	2.93164	1	0.604887	0.59421
lightgreen	GOTERM_BP_DIRECT	GO:0050850~positive regulation of calcium-mediated signaling	3	1.07527	0.0331363	CD8A, CCL3, CD3E	243	20	16792	10.3654	1	0.608121	0.597387
lightgreen	GOTERM_BP_DIRECT	GO:0019835~cytolysis	3	1.07527	0.0362827	GZMM, GZMA, GZMB	243	21	16792	9.87184	1	0.656616	0.645026
lightgreen	GOTERM_BP_DIRECT	GO:0006956~complement activation	5	1.79211	0.0370177	C1QB, CFD, C1QA, CFP, C1QC	243	87	16792	3.97143	1	0.66074	0.649077
lightgreen	GOTERM_BP_DIRECT	GO:0070374~positive regulation of ERK1 and ERK2 cascade	7	2.50896	0.04141	CCL14, CCL3L1, CCL5, ALOX15, CCL3, LGALS9, GAS6	243	175	16792	2.76412	1	0.729152	0.716281
lightgreen	GOTERM_BP_DIRECT	GO:0050853~B cell receptor signaling pathway	4	1.43369	0.0428338	LCK, NFAM1, IGHE, IGHA1	243	54	16792	5.11873	1	0.744166	0.73103
lightgreen	GOTERM_BP_DIRECT	GO:0050829~defense response to Gram-negative bacterium	4	1.43369	0.044839	SLC11A1, BPI, AZU1, LBP	243	55	16792	5.02566	1	0.755205	0.741875
lightgreen	GOTERM_BP_DIRECT	GO:0006874~cellular calcium ion homeostasis	5	1.79211	0.0454743	CCL14, CCL5, CCL3, TNNI3, ELANE	243	93	16792	3.71521	1	0.755205	0.741875
lightgreen	GOTERM_BP_DIRECT	GO:0003009~skeletal muscle contraction	3	1.07527	0.0463672	CCDC78, TNNC1, TNNI3	243	24	16792	8.63786	1	0.755205	0.741875
lightgreen	GOTERM_BP_DIRECT	GO:0070371~ERK1 and ERK2 cascade	3	1.07527	0.0463672	APOA1, AVP, LGALS9	243	24	16792	8.63786	1	0.755205	0.741875
lightgreen	GOTERM_BP_DIRECT	GO:0045671~negative regulation of osteoclast differentiation	3	1.07527	0.0463672	TMEM178A, CCL3, LILRB3	243	24	16792	8.63786	1	0.755205	0.741875
lightgreen	GOTERM_BP_DIRECT	GO:0006465~signal peptide processing	3	1.07527	0.0499313	F7, BGLAP, GAS6	243	25	16792	8.29235	1	0.793421	0.779416
lightgreen	GOTERM_BP_DIRECT	GO:0055010~ventricular cardiac muscle tissue morphogenesis	3	1.07527	0.0499313	TNNC1, MYL3, TNNI3	243	25	16792	8.29235	1	0.793421	0.779416
lightgreen	GOTERM_BP_DIRECT	GO:0009612~response to mechanical stimulus	4	1.43369	0.0533157	BGLAP, SOST, RETN, MPO	243	59	16792	4.68494	1	0.835359	0.820614
lightgreen	GOTERM_BP_DIRECT	GO:0007229~integrin-mediated signaling pathway	5	1.79211	0.0549202	ITGB2, APOA1, FBLN1, PRAM1, TSPAN32	243	99	16792	3.49004	1	0.835359	0.820614
lightgreen	GOTERM_BP_DIRECT	GO:0048661~positive regulation of smooth muscle cell proliferation	4	1.43369	0.0555469	CCL5, ID2, RETN, ELANE	243	60	16792	4.60686	1	0.835359	0.820614
lightgreen	GOTERM_BP_DIRECT	GO:2000373~positive regulation of DNA topoisomerase (ATP-hydrolyzing) activity	2	0.716846	0.0564172	PLSCR1, SETMAR	243	4	16792	34.5514	1	0.835359	0.820614
lightgreen	GOTERM_BP_DIRECT	GO:0045123~cellular extravasation	2	0.716846	0.0564172	ITGB2, AZU1	243	4	16792	34.5514	1	0.835359	0.820614
lightgreen	GOTERM_BP_DIRECT	GO:0002125~maternal aggressive behavior	2	0.716846	0.0564172	OXT, AVP	243	4	16792	34.5514	1	0.835359	0.820614
lightgreen	GOTERM_BP_DIRECT	GO:0001523~retinoid metabolic process	4	1.43369	0.0578221	RARRES2, ALDH1A1, APOA1, LRP2	243	61	16792	4.53134	1	0.846542	0.831599
lightgreen	GOTERM_BP_DIRECT	GO:0032715~negative regulation of interleukin-6 production	3	1.07527	0.0611822	ORM1, BPI, GAS6	243	28	16792	7.40388	1	0.866527	0.851231
lightgreen	GOTERM_BP_DIRECT	GO:0048247~lymphocyte chemotaxis	3	1.07527	0.0611822	CCL14, CCL3L1, CCL3	243	28	16792	7.40388	1	0.866527	0.851231
lightgreen	GOTERM_BP_DIRECT	GO:0032689~negative regulation of interferon-gamma production	3	1.07527	0.0611822	LGALS9, PGLYRP1, GAS6	243	28	16792	7.40388	1	0.866527	0.851231
lightgreen	GOTERM_BP_DIRECT	GO:0050852~T cell receptor signaling pathway	6	2.15054	0.0632132	LCK, TRAC, WAS, CD3E, CD3D, CARD11	243	148	16792	2.80147	1	0.876242	0.860775
lightgreen	GOTERM_BP_DIRECT	GO:0002250~adaptive immune response	6	2.15054	0.0632132	CD6, CD8B, SIT1, SH2D1A, LILRB3, LAIR1	243	148	16792	2.80147	1	0.876242	0.860775
lightgreen	GOTERM_BP_DIRECT	GO:0060337~type I interferon signaling pathway	4	1.43369	0.0649069	ISG20, BST2, IFITM2, IRF8	243	64	16792	4.31893	1	0.877762	0.862268
lightgreen	GOTERM_BP_DIRECT	GO:0050766~positive regulation of phagocytosis	3	1.07527	0.0651074	SLC11A1, AZU1, GAS6	243	29	16792	7.14857	1	0.877762	0.862268
lightgreen	GOTERM_BP_DIRECT	GO:0045471~response to ethanol	5	1.79211	0.0653438	BGLAP, TBXAS1, AVP, HAMP, SLC6A3	243	105	16792	3.29061	1	0.877762	0.862268
lightgreen	GOTERM_BP_DIRECT	GO:0006915~apoptotic process	14	5.01792	0.0670928	NCF1, BIK, GZMA, ITGB2, LY86, GZMB, PTPRH, CD2, PLSCR1, GZMM, CXCR3, LCN2, AVP, GAS6	243	567	16792	1.70624	1	0.885774	0.870139
lightgreen	GOTERM_BP_DIRECT	GO:0002682~regulation of immune system process	2	0.716846	0.070019	ORM1, GGT1	243	5	16792	27.6412	1	0.885774	0.870139
lightgreen	GOTERM_BP_DIRECT	GO:2001300~lipoxin metabolic process	2	0.716846	0.070019	ALOX5AP, LTC4S	243	5	16792	27.6412	1	0.885774	0.870139
lightgreen	GOTERM_BP_DIRECT	GO:0042538~hyperosmotic salinity response	2	0.716846	0.070019	OXT, AVP	243	5	16792	27.6412	1	0.885774	0.870139
lightgreen	GOTERM_BP_DIRECT	GO:0097029~mature conventional dendritic cell differentiation	2	0.716846	0.070019	PRTN3, LGALS9	243	5	16792	27.6412	1	0.885774	0.870139
lightgreen	GOTERM_BP_DIRECT	GO:0070100~negative regulation of chemokine-mediated signaling pathway	2	0.716846	0.070019	CCL5, SLIT3	243	5	16792	27.6412	1	0.885774	0.870139
lightgreen	GOTERM_BP_DIRECT	GO:0007165~signal transduction	24	8.60215	0.0751795	ARHGAP9, ALK, CXCL6, SH3GL3, CXCL9, CSF3R, NFAM1, OXT, IL2RG, SHD, DOK2, TG, CHRNG, CEACAM6, SIT1, CXCR2, SAG, AVP, LTB, FCGR1A, GAS6, CARD11, TRGC2, PTGES	243	1161	16792	1.42848	1	0.941912	0.925286
lightgreen	GOTERM_BP_DIRECT	GO:0043491~protein kinase B signaling	3	1.07527	0.0815966	CCL5, CCL3, GAS6	243	33	16792	6.28208	1	0.997279	0.979676
lightgreen	GOTERM_BP_DIRECT	GO:0045577~regulation of B cell differentiation	2	0.716846	0.0834255	NFAM1, CARD11	243	6	16792	23.0343	1	0.997279	0.979676
lightgreen	GOTERM_BP_DIRECT	GO:0030816~positive regulation of cAMP metabolic process	2	0.716846	0.0834255	CXCL9, CXCR3	243	6	16792	23.0343	1	0.997279	0.979676
lightgreen	GOTERM_BP_DIRECT	GO:0048525~negative regulation of viral process	2	0.716846	0.0834255	APOBEC3G, LTF	243	6	16792	23.0343	1	0.997279	0.979676
lightgreen	GOTERM_BP_DIRECT	GO:0030644~cellular chloride ion homeostasis	2	0.716846	0.0834255	TBXAS1, CKB	243	6	16792	23.0343	1	0.997279	0.979676
lightgreen	GOTERM_BP_DIRECT	GO:0045766~positive regulation of angiogenesis	5	1.79211	0.0848263	CXCR3, ITGB2, CXCR2, TWIST1, CCR3	243	115	16792	3.00447	1	1	0.983103
lightgreen	GOTERM_BP_DIRECT	GO:0030282~bone mineralization	3	1.07527	0.0859008	BGLAP, ALOX15, IFITM5	243	34	16792	6.09731	1	1	0.983103
lightgreen	GOTERM_BP_DIRECT	GO:0050729~positive regulation of inflammatory response	4	1.43369	0.0883781	CCL14, CCL3L1, CCL5, CCL3	243	73	16792	3.78646	1	1	0.983103
lightgreen	GOTERM_BP_DIRECT	GO:0006911~phagocytosis, engulfment	3	1.07527	0.090272	IGHE, FCGR1A, IGHA1	243	35	16792	5.9231	1	1	0.983103
lightgreen	GOTERM_BP_DIRECT	GO:0050918~positive chemotaxis	3	1.07527	0.090272	CCL5, CCL3, CORO1A	243	35	16792	5.9231	1	1	0.983103
lightgreen	GOTERM_BP_DIRECT	GO:2000503~positive regulation of natural killer cell chemotaxis	2	0.716846	0.0966396	CCL5, CCL3	243	7	16792	19.7437	1	1	0.983103
lightgreen	GOTERM_BP_DIRECT	GO:0042756~drinking behavior	2	0.716846	0.0966396	EN1, OXT	243	7	16792	19.7437	1	1	0.983103
lightgreen	GOTERM_BP_DIRECT	GO:2000510~positive regulation of dendritic cell chemotaxis	2	0.716846	0.0966396	LGALS9, GAS6	243	7	16792	19.7437	1	1	0.983103
lightgreen	GOTERM_BP_DIRECT	GO:0051354~negative regulation of oxidoreductase activity	2	0.716846	0.0966396	GZMA, HP	243	7	16792	19.7437	1	1	0.983103
lightgreen	GOTERM_BP_DIRECT	GO:0085029~extracellular matrix assembly	2	0.716846	0.0966396	GAS6, HAPLN2	243	7	16792	19.7437	1	1	0.983103
lightgreen	GOTERM_BP_DIRECT	GO:0071639~positive regulation of monocyte chemotactic protein-1 production	2	0.716846	0.0966396	TWIST1, LGALS9	243	7	16792	19.7437	1	1	0.983103
lightgreen	GOTERM_BP_DIRECT	GO:0035094~response to nicotine	3	1.07527	0.0992039	CHRNG, AVP, SLC6A3	243	37	16792	5.60294	1	1	0.983103

## Sheet: Table S8
Table S8 Primers for quantitative real-time PCR
Gene symbol	Gene name	Primers sequence (from 5′ to 3′)
GAPDH	Glyceraldehyde-3-phosphate dehydrogenase	F: 5'- GTGCCTGATTACCTGTGAGCCTTC-3'
		R: 5'- AGAGAAGAGGACACGCTGCTACC-3'
COL2A1	Collagen alpha-1(II) chain	F: 5'- GGTGGAGCAGCAAGAGCAAGG-3'
		R: 5'- AGCAGGCGGAGGAAGGTCATC-3'
SOX9	Transcription factor SOX-9	F: 5'- CGCATCACCGCCTTGTCGTTAG-3'
		R: 5'- GTCCTCCACGCTCGCTTTGAAG-3'
WNT16	Protein Wnt-16	F: 5'- GGCACAGAGGTGTCAGCAGATTC-3'
		R: 5'- GTTTGGCGGCGGTGAGTGTAG-3'
WNT11	Protein Wnt-11	F: 5'- CCTGTATCTGCTTGTGGCTGTGG-3'
		R: 5'- CCCTCAGTGTTTGCGTCTCTTCC-3'
CYP17A1	Steroid 17-alpha-hydroxylase/17,20 lyase	F: 5'- ATCCGAGAGGTGCTCCGAATCC-3'
		R: 5'- AACGTCTGTGCCCTTGTCAATGG-3'
CYP11A1	Cholesterol side-chain cleavage enzyme	F: 5'- GGATGATGTGGTGAAGAGGCTGTG-3'
		R: 5'- GGGTGGGCAGGTGGGATAGAG-3'
FAS	Tumor necrosis factor receptor superfamily member 6	F: 5'- CAAGTGGCTGGTATCAACTCTGAGG-3'
		R: 5'- CAGGCGGACAAGGCAGACAAC-3'
GADD45G	Growth arrest and DNA damage-inducible protein GADD45 gamma	F: 5'- GCGTCTACGAGTCAGCCAAAGTC-3'
		R: 5'- CGAGCAAGCAAGAGGTGGTGAG-3'
